# Supplementary material for: Pathogen elicitor peptide (pep), systemin, and their receptors in tomato: sequence analysis sheds light on standing disagreements about biotic stress signaling components
Source: BMC Plant Biol. 2024 Jul 30;24:728. doi: 10.1186/s12870-024-05403-y (PMC11289955; doi:10.1186/s12870-024-05403-y)
Supplement: Supplementary file 4 — Supplementary Material 4 [file 12870_2024_5403_MOESM4_ESM.xlsx]

## Sheet: PROPEP sequences
List of PROPEP sequences and accession entries
used in Figure 9
Species	Sequence name	Sequence	Database ID	Database	name in database	Sequence source
Arabidopsis thaliana	AtPROPEP1	MEKSDRRSEESHLWIPLQCLDQTLRAILKCLGLFHQDSPTTSSPGTSKQPKEEKEDVTMEKEEVVVTSRATKVKAKQRGKEKVSSGRPGQHN		TAIR	AtPROPEP1	Lori et al., 2015
Arabidopsis thaliana	AtPROPEP2	MEKLDKRREEETYLWIPVQFLDQALIAVLKCIGLLCQPAKKTAPSPVTFNQPEEQEEDYGVALKDDDVVVLLRDNKAKSKKRDKEKPSSGRPGQTNSVPNAAIQVYKED		TAIR	AtPROPEP2	Lori et al., 2015
Arabidopsis thaliana	AtPROPEP3	MENLRNGEDNGSLIPFTFFDQSSVTIPLLKCSGLESSSSSSSSCDLSSSHSEEDESIDIKEEEEEEEEDGMTIEIKARGKNKTKPTPSSGKGGKHN		TAIR	AtPROPEP3	Lori et al., 2015
Arabidopsis thaliana	AtPROPEP4	MERGVSYYLWIPFKFIHQTFGSLLLKLLGLRSPSDHSFPEDGEEEVKVVEVSSRGLPGKKNVLKKSRESSGKPGGTNKKPF		TAIR	AtPROPEP4	Lori et al., 2015
Arabidopsis thaliana	AtPROPEP5	MQQERDHKRDCCKLMPQTVKAFFKCLRFRRSSSSSSDMVKARARNEEKEEPSSIETSTRSLNVMRKGIRKQPVSSGKRGGVNDYDM		TAIR	AtPROPEP5	Lori et al., 2015
Arabidopsis thaliana	AtPROPEP6	MEVNGEEERRSRREDEEKEDYYYSLLNSPCSVCNKFVQAILKCLGLESSSIPPSSSSSSPSLVEEEDSGTETVEETGFMARITAVLRRRPRPPPYSSGRPGQNN		TAIR	AtPROPEP6	Lori et al., 2015
Arabidopsis thaliana	AtPROPEP7	MEGEGRREDGDCSYLCIPFNSIRDIFQSFFTRFRGLTPDNSPVTISQEVEEETEVVNIPRSVVSGNVAARKGKQQTSSGKGGGTN		TAIR	AtPROPEP7	Lori et al., 2015
Arabidopsis thaliana	AtPROPEP8	MDEERRDEEEVSHICIPFQFLNEALKTFLKCLGLHISPSPSISSASSATQDVVSTRGGVIVKSKKAARELPSSGKPGRRN		TAIR	AtPROPEP8	Lori et al., 2015
Capsicum annuum	CapannPROPEP	MEEGADTREKRESGITTGYDVTKNPMFCLQEAIRTILKCLGFESSKPDHPSSSSSSSSMSNDTKKEEENNIIEEQSEQQKCVFQQDDGQGNQKQDDDPPAEVDDPPPVIEAATGRRRGRPPSRPGVGRGPPPENN	XP_016571574	GenBank	PREDICTED: uncharacterized protein LOC107869575 [Capsicum annuum]	Huffaker et al. 2013
Capsicum baccatum	CapbacPROPEP	MEEGADTREKRESGITTGYDVTKNPMFCLQEAIRTILKCLGFESSKPDHPISSSSSSMSNDTKKEEENNIIEDQSEQQKCVFQQDDGQGNQKQDDDPPAEVDDPPPVIEAATSRRRGRPPSRPGVGRGPPPENN	PHT50620.1	GenBank	hypothetical protein CQW23_10367 [Capsicum baccatum]	Lori et al., 2015
Capsicum chinense	CapchiPROPEP	MEEGADSREKRESGITTGYDVTKNPMFCLQEAIRTILKCLGFESSKPDHPSSSSSSSSMSNDTKKEEENNIIEEQSEQQKCVFQQDDGQGNQKQDDDPPAEVDDPSPVIEAATGRRRGRSPSRPGVGRGPPPENN	PHU20234.1	GenBank	hypothetical protein BC332_11385 [Capsicum chinense]	Lori et al., 2015
Coffea canephora	CocanPROPEP	MEDTTSTGRSSGVGDHDVYNPCSFLRKAASAMLKCLGFDEAKPYVDDHGNKSSSCSKEKDEEKFNNERNGCSGQDDQSSYSPLDPRSSMDPADDPPMEDLAGRGRTPPRPGIRTGNPQTNSSSS	Cc10_g06170	SolGenomics	[Cc10_g06170 sequence match in blast db Coffea canephora protein sequences v1.0]	Coffea canephora protein sequences v1.0
Coffea humblotiana	CohumPROPEP	MEDTSSTRRSSGVGNHDVYNPCSFLRKAVSAMLKCLGFDEAKPYVDDHGNKSSSCSKEKDEEKFNNERNGCSGQDDQSSYSPLDPRSSMDPADDPPMVRDLLDSFFHFLSYHFLLLFNFWPIYFLLADGVPCLFIFLFCVECDVEFD	N/A	SolGenomics	Chr10 Scaffold_33 HRSCAF=255 31790949	Coffea humblotiana genome
Nicotiana benthamiana	NbPROPEP	MGRAYSEEAANITEKRERARVDEESSLTKVYDISKNPIFYFQEAIRAILNCLGFESSKPESSSSSSSSMSDNKEEENNKEEDDPEGKQASTDNNNDNPNTPSADDPPQTQALLTPPAPPPPPGGSPAPPGNHQIEAATRRGRTPPRPGVSRGSPPQNN	Niben101Scf00941g00014.1	SolGenomics	Niben101Scf00941g00014.1 Unknown protein	N.benthamiana Genome v1.0.1 predicted proteins
Nicotiana attenuata	NaPROPEP	MEDITEKKERGRGDEESSLTKVYDISKNPIFYLQEAIRVILNCLGFESSKPESSSSSSSSSSSMSDQKEEKEEENINEESGEKENCVFQEEDGPEVKQASTNINNENPSTPSANDPPQSQTLIEAATRRGRTPPRPGVSRGSPPQNN	XP_019258742.1	GenBank	PREDICTED: elicitor peptide 6 [Nicotiana attenuata]	GenBank
Nicotiana otophora	NoPROPEP	MEEAADITEKKERGDEETSLTKVYDISKNPIFHFQEAIRAILNCLGFESSKPESSSSSSSSSMSDQKEEKEEENIKEESSEQEKCVFQEEDGPEGKQASTNTNNENPSTPSANDPPQSQTLVRLLFPLLNCALSSLSYEFI	N/A	SolGenomics	Noto_AWOL01S0014554.1 21839-22204	Nicotiana otophora genome, published by Sierro, et al. 2014 in Nature Communications
Nicotiana tabacum	NtabPROPEP	MEEAADITEKKERGDEETSLTKVYDISKNPIFYFQEAIRAILNCLGFESSKPESSSSSSSSSMSDQKEEKEEESIKEESSEQEKCVFQEEDGPEGKQASTNTNNENPSTPSANDPPQSQTLIEAATRRGRTPPRPGVSRGSPPQNN	XP_016480848.1	GenBank	PREDICTED: NAD-dependent protein deacetylase HST1 [Nicotiana tabacum]
Nicotiana sylvestris	NsPROPEP	MEEAADITEKKERGRVDDQESSLTKVYDISKNPIFYFQEAIRAILNCLGFESSKPESSSSSMSDKKEEENNKEDSSEQEEEDDPEGKQASTDNNNDNPNTPSADDPPQSQTLIEAATRRGRTPPRPGVSRGSPPQNN	XP_009802896.1	GenBank	PREDICTED: uncharacterized protein LOC104248345 [Nicotiana sylvestris]	Lori et al., 2015
Nicotiana tomentosiformis	NtPROPEP	MEEAADITEKKERGDEETSLTKVYDISKNPIFYFQEAIRAILNCLGFESSKPESSSSSSSSSMSDQKEEKEEESIKEESSEQEKCVFQEEDGPEGKQASTNTNNENPSTPSANDPPQSQTLIEAATRRGRTPPRPGVSRGSPPQNN		SolGenomics	mRNA_46025 gene_25649|id=AT5G64900.1:evalue=0.039:annot='precursor of peptide 1';id=Solyc04g072310.2.1:evalue=2e-21:annot='Unknown Protein'	"N.tomentosiformis protein sequences" BLAST dataset
Petunia axillaris	PetaxPROPEP	MSNTSRVYDVTAKNPMFYFQEAIKAILNCLGFESSKPKDSSSSSSSSSSSSSSSISDKKEEDDKNIKEESEQQQTCVFQEDPEGKKDSDSANNNEDDPPANDPPQSETLIEAATGRRGRTPPKSGISQGSPPQHN	translated from predicted CDS	SolGenomics	Peaxi162Scf00267g01221.1 unknown protein	Petunia axillaris v1.6.2 gene models
Petunia inflata	PetinPROPEP	MEDITEKKERGRGDEESSLTKVYDISKNPIFYLQEAIRVILNCLGFESSKPESSSSSSSSSSSMSDQKEEKEEENINEESGEKENCVFQEEDGPEVKQASTNINNENPSTPSANDPPQSQTLIEAATRRGRTPPRPGVSRGSPPQNN		SolGenomics	NIATv7_g21568.t1 sequence match in blast db N.attenuata v2 annot v5 proteins
Solanum chilense Pep b	SchPROPEPb	MEEKKESRSSVYDEVITKNPFFYLQECIKAILKCLGFESSKLVHQASSSSSSSSSSSSSSSSMLGTNSKKEEEESEKQEQECVLFHEDGNKQGSDSTNDNYENDPPVETNDEDPTQSETLILATDRRGRPPSRPKVVSGPPPQNN	SOLCI003173400	SolGenomics	N/A	Solanum chilense CDS from de novo assembly of Stam et al. 2019
Solanum chilense	SchPROPEP	MEEKKESRSSVYDEVITKNQFFYLQECIKAILKCLGFESSKLVHQASSSSSSSSSSSMLGTNNKEEEEESEKQEQECVLFHEDGNKQGSDSTNDNYENDPPVETNDEDPTQSETPILATDRRGRPPSRPKVGSGPPPQNN	SOLCI004017000	SolGenomics	hypothetical protein EJD97_014268 [Solanum chilense]	Solanum chilense CDS from de novo assembly of Stam et al. 2019
Solanum commersonii	ScoPROPEP	MEEKKESRSVYDEVITKNPMFYLQEGIKAILKCLGFESSKLVHQASSSSSSSSSMSDTNKKEEEESEKQEQECVLFQEDGNKQGSDSTNDNSKNDPPVENDDEDPPQSETLILATERRGRPPSRPKVGSGPPPQNN	KAG5568359.1	GenBank	hypothetical protein H5410_023767 [Solanum commersonii]	GenBank
Solanum lycopersicum	SlPROPEP	MEEKKESRSSVYDEVITKNPFFYLQEGIKAILKCLGFESSKLVHQASSSSSSSSSSSSSSSSSMLGTNNKKEEEESEKQEQECVLFHEDGKKQGSDSTNDNYENDPPAETNDEDPTLILATDRRGRPPSRPKVGSGPPPQNN	XP_004237854.1	GenBank	histone-lysine N-methyltransferase SETD1B-A [Solanum lycopersicum]	Huffaker et al. 2013
Solanum melongena	SmPROPEP	MEEKKDGRVCEDNVITKNPMFYLQQGIKAFLKCLGFESPNLVDTNKKEQEDGNKQGSDSSNDNYKNDPPVQAVYEDPPQSQTLVIEAATRRRGRPPPKPPIGSGSPPQNN				Huffaker et al. 2013
Solanum pennelli	SpenPROPEP	MEEKKESRSSVYDEVITKNPFFYLQEGIKAILKCLGFESSKLVHQASSSSSSSSSSSSSSMLGTNNKKEEEESEKQEQECVLFHEDGNKQGSDSTNDNYENNPPVETNDEDPPQSETLILATDRRGRPPSRPKVGSGPPPQNN	XP_015072117.1	GenBank	UBX domain-containing protein 7 homolog [Solanum pennellii]	GenBank
Solanum pimpinellifolium	SpimPROPEP	MEEKKESRSSVYDEVITKNPFFYLQEGIKAILKCLGFESSKLVHQASSSSSSSSSSSSSSSSSMLGTNNKKEEEESEKQEQECVLFHEDGKKQGSDSTNDNYENDPPAETNDEDPTLILATDRRGRPPSRPKVGSGPPPQNN	Sopim04g072310	SolGenomics	N/A	"S. pimpinellifolium protein sequences LA1589" BLAST dataset
Solanum tuberosum	StPROPEP	MFYLQEGIKAILKCLGFESSKLVHQASSSSSSSSSSSSMSDTNKKEEEESEKQEQECVLFQEDGNKQGSDSTNDNYKNDPPVENDDEDPPQSETLILATERRGRPPSRPKVGSGPPPQNN				Huffaker et al. 2013
