# Supplementary material for: Pathogen elicitor peptide (pep), systemin, and their receptors in tomato: sequence analysis sheds light on standing disagreements about biotic stress signaling components
Source: BMC Plant Biol. 2024 Jul 30;24:728. doi: 10.1186/s12870-024-05403-y (PMC11289955; doi:10.1186/s12870-024-05403-y)
Supplement: Supplementary file 5 — Supplementary Material 5 [file 12870_2024_5403_MOESM5_ESM.xlsx]

## Sheet: Pep sequences
Suppelmentary Table 2. Pep sequencesused in the present work.
Species	Sequence name	Sequence	newly identified	included in analysis presented in Figures
				Figure 1	Figure 7	Supplementary Figure 1A	Supplementary Figure 1B
Capsicum annuum	CapannPep	ATGRRRGRPPSRPGVGRGPPPENN		x	x	x	x
Capsicum baccatum	CapbacPep	ATSRRRGRPPSRPGVGRGPPPENN	x	x	x	x	x
Capsicum chinense	CapchiPep	ATGRRRGRSPSRPGVGRGPPPENN	x	x	x	x	x
Coffea canephora	CocanPep	AGRGRTPPRPGIRTGNPQTNSSSS	x		x		x
Coffea humblotiana	CohumPep	LDSFFHFLSYHFLLLFNFWPIYFLLADGVPCLFIFLFCVECDVEFD	x		x
Nicotiana benthamiana	NbPep	ATRRGRTPPRPGVSRGSPPQNN		x	x	x	x
Nicotiana attenuata	NaPep	ATRRGRTPPRPGVSRGSPPQNN	x	x	x	x	x
Nicotiana otophora	NoPep	ATRRGRTPPRPGVSRGSPPQNN	x	x	x	x	x
Nicotiana tabacum	NtabPep	ATRRGRTPPRPGVSRGSPPQNN		x	x	x	x
Nicotiana sylvestris	NsPep	ATRRGRTPPRPGVSRGSPPQNN		x	x	x	x
Nicotiana tomentosiformis	NtPep	ATRRGRTPPRPGVSRGSPPQNN	x	x	x	x	x
Petunia axillaris	PetaxPep	ATGRRGRTPPKSGISQGSPPQHN	x	x	x	x	x
Petunia inflata	PetinPep	ATGRRGRTPPKSGISQGSPPQHN	x	x	x	x	x
Solanum chilense Pep b	SchPepb	ATDRRGRPPSRPKVVSGPPPQNN	x	x	x	x	x
Solanum chilense	SchPep	ATDRRGRPPSRPKVGSGPPPQNN	x	x	x	x	x
Solanum commersonii	ScoPep	ATERRGRPPSRPKVGSGPPPQNN	x	x	x	x	x
Solanum lycopersicum	SlPep	ATDRRGRPPSRPKVGSGPPPQNN		x	x	x	x
Solanum melongena	SmPep	ATRRRGRPPPKPPIGSGSPPQNN		x	x	x	x
Solanum pennelli	SpenPep	ATDRRGRPPSRPKVGSGPPPQNN	x	x	x	x	x
Solanum pimpinellifolium	SpimPep	ATDRRGRPPSRPKVGSGPPPQNN	x	x	x	x	x
Solanum tuberosum	StPep	ATERRGRPPSRPKVGSGPPPQNN		x	x	x	x
