# Supplementary material for: Pathogen elicitor peptide (pep), systemin, and their receptors in tomato: sequence analysis sheds light on standing disagreements about biotic stress signaling components
Source: BMC Plant Biol. 2024 Jul 30;24:728. doi: 10.1186/s12870-024-05403-y (PMC11289955; doi:10.1186/s12870-024-05403-y)
Supplement: Supplementary file 7 — Supplementary Material 7 [file 12870_2024_5403_MOESM7_ESM.txt]

>Prosystemin
------------------------MGTPSYDIKNKGDDMQEEPKVKLHHEKGGDEKE---------------------------------KIIEKETPSQDINNKDTISSY-VL------RDDTQE--IPKMEHEEGGY--------VKEKIVEKETISQYIIKIEGDDDAQEKLKVE--YEEEEYEKEKIVEKETPSQDINNKGDDAQEKPKVEHE-EGDDKETPSQDIIKMEGEGALEITKVV--CEKIIVREDLAVQSKPPSKR----------DPPKM-------QTDNNKL----------------
>AaPROPEP4
-----------------------------------------------MEREEG-------------------------------------------VSYYL-----WIPFK-FI------HQTFRSL-LLKLL----GL-------------------------RSPSDHSFPKEEEE----------------------------------EVEVV-EVSSRGLPAKKN----------------------------VLKKSRESS----------GKPG--------GTNKKPF----------------
>AaPROPEP7b
-----------------------------------------------MEGEGRREDG--------------------------------------DNCSYL-----CIPFN-FI------GDIFRS--FFWSL------------------------------PTPPDNSPISQEEEE----------------------------ETEVVNVTSRS-VVSGNVAARRSK--------------------------------QQTSS----------GKSG--------GTNKAPS----------------
>AaPROPEP3
-----------------------------------------------MENLRNGEDNGS-----------------------------------------------LIPFT-FF------DQSSVTIPLLKCS----GL------------------ESSSSSSSSCDLSSSHSEEDE----------------------------SIDIKEEEEEEEDDMTIEIKAREK----------------------------NKTKPTPSS----------GKGG--------KHN--------------------
>AaPROPEP7a
-----------------------------------------------MEGEGRREDG---------------------------------------DCSYL-----CIPFN-SI------RDIFQS--FFTRF---RGL----------------------------TPDNSPVTISQ----------------------------EVEEETEVVNI-PRSVVSGNVAAR-----------------------------KGKQQTSS----------GKGG--------GTNG-------------------
>AcPROPEP
------------------------------------------------MEASQTLLG-------------------------------------------------FNPSY-YL------ELVAKG--ILQCL----GL--------KSSSTFTPQGEEKRKEVVVSQDHDDSPSFTA----------------------------EPKMKSRTVNP-QVLKSVGRVRAT----------------------------APEKPREST----------GIPP--------KHNGNSV----------------
>AlPROPEP2b
-----------------------------------------------MEKLDRRSEE----------------------------------------ETYL-----WISFQ-FL------DQTLIA--IFKCL----GI----------------------LCQTAKETASSPVTLNL----------------------------PEEENDVAMKD-DVVLSTRGKKPK--------------------------AKKRDKENTSK----------GRPG--------QTNKITLFSSINGSEIEKGDLGE
>AlPROPEP2c
-----------------------------------------------MEKLDRRREE----------------------------------------ETYL-----WISFQ-FL------DQTLIA--IFKCL----GI----------------------LCQTAKETASSPVTLNL----------------------------PEEENDVAMKD-DVVLSTRGKKPK--------------------------AKKRDKENTSK----------GRPG--------QTNKITLFSSINGSEIENGDLGE
>AlPROPEP2a
-----------------------------------------------MEKFDRRIEE----------------------------------------ETYL-----CIPFQ-IL------DQTLIA--VLKCL----GL----------------------LCPTAKKTASPPLILNQ--PDEQ----------------------EEDDGVAMKDD-DVVLSSTRGKKA-------------------------KAKKRDKEKPSS----------GSPG--------QTNIIPNAAIQVYEEG-------
>AlPROPEP3
-----------------------------------------------MENLRNGQENGSH----------------------------------------------WIPFT-FF------DQSSVTIPLLKCF----GL-------------------DSSSSSSSSSGDFSSSHSEE----------------------------DESIDIKEEEE-EEYDMTIEIKAR--------------------------GKTKTKPQPSS----------GKGG--------KHN--------------------
>AlPROPEP4
-----------------------------------------------MEREG--------------------------------------------VSYYL-----WIPFR-FI------HQTFRSL-LLKLL----GL-------------------------RSPSDHSFPKEEEE----------------------------------KVEAV-EVSSRGLPAKKN----------------------------VLKKSRESS----------GKPG--------GTNKKPF----------------
>AlPROPEP7
-----------------------------------------------MEGEGRREDG--------------------------------------DNCSYL-----CIPFN-FI------RDIFRS--FFWSL--------------------------------PTPPDNSPVKISQ--EEEE----------------------ETDVVNVTSRS-VVSGNVAARRSK--------------------------------QQTSS----------GKRG--------GTNKAPS----------------
>AtPROPEP1
-----------------------------------------------MEKSDRRSEE-----------------------------------------SHL-----WIPLQ-CL------DQTLRA--ILKCL----GL-----------------FHQDSPTTSSPGTSKQPKEEKE--------------------------------DVTMEKE-EVVVTSRATKVK--------------------------AKQRGKEKVSS----------GRPG--------QHN--------------------
>AtPROPEP2
-----------------------------------------------MEKLDKRREE----------------------------------------ETYL-----WIPVQ-FL------DQALIA--VLKCI----GL----------------------LCQPAKKTAPSPVTFNQ--PEEQ----------------------EEDYGVALKDD-DVVVLLRDNKAK--------------------------SKKRDKEKPSS----------GRPG--------QTNSVPNAAIQVYKED-------
>AtPROPEP3
-----------------------------------------------MENLRNGEDNGS-----------------------------------------------LIPFT-FF------DQSSVTIPLLKCS----GL------------------ESSSSSSSSCDLSSSHSEEDE----------------------------SIDIKEEEEEE-EEDGMTIEIKAR--------------------------GKNKTKPTPSS----------GKGG--------KHN--------------------
>AtPROPEP4
-----------------------------------------------MERG---------------------------------------------VSYYL-----WIPFK-FI------HQTFGSL-LLKLL----GL-------------------------RSPSDHSFPEDGEE----------------------------------EVKVV-EVSSRGLPGKKN----------------------------VLKKSRESS----------GKPG--------GTNKKPF----------------
>AtPROPEP5
-----------------------------------------------MQQERDHKRD----------------------------------------------------CCKLM------PQTVKA--FFKCL----RF----------------------RRSSSSSSDMVKARARN------------------------------EEKEEPSSI-ETSTRSLNVMRK----------------------------GIRKQPVSS----------GKRG--------GVNDYDM----------------
>AtPROPEP6
------------------------------------------MEVNGEEERRSRRED---------------------------------EEKEDYYYSLL-----NSPCS-VC------NKFVQA--ILKCL----GL--------------------ESSSIPPSSSSSSPSLVEE----------------------------EDSGTETVEET-GFMARITAVLRR----------------------------RPRPPPYSS----------GRPG--------QNN--------------------
>AtPROPEP7
-----------------------------------------------MEGEGRREDG---------------------------------------DCSYL-----CIPFN-SI------RDIFQS--FFTRF---RGL----------------------------TPDNSPVTISQ----------------------------EVEEETEVVNI-PRSVVSGNVAAR-----------------------------KGKQQTSS----------GKGG--------GTN--------------------
>AtPROPEP8
-----------------------------------------------MDEERRDEEE----------------------------------------VSHI-----CIPFQ-FL------NEALKT--FLKCL----GL---------------------HISPSPSISSASSATQDV-----------------------------------------VSTRGGVIVKS---------------------------KKAARELPSS----------GKPG--------RRN--------------------
>BnPROPEP1
-----------------------------------------------MEKIERQTEE----------------------------------------ASYL-----GLPFN-FL------NQTLKA--ILRCL----GI-----------------LRHDPPTVTKTSSDSAPLNQPE--EEEDVVMED-----------------NVVVATMGSKN-GIIITSRGSKVK--------------------------AKKKDKEKVSS----------GRPG--------QHH--------------------
>BrPROPEP1a
-----------------------------------------------MEKYERLSEE----------------------------------------ETYW-----WIPFK-FL------DQTLKA--IFKCL----GL--------------LHHESPSTKTESSPVTTTQPLQQEEEEEEEDVVM-------------------EENVIITSRES-KTIATSRGTKLK--------------------------AKTKKKEQKSS----------GRSG--------QHHKYDL----------------
>BrPROPEP1b
-----------------------------------------------MEKVERQSEE----------------------------------------ASYL-----WLPFH-FL------NQTIKA--ILRCL----GI-----------------LHHDPPTVTKTSSDSAPLNQPEEEEEEDVVMED-----------------NVVVATMGSKN-GIIITSRGTKVN--------------------------AKRKEKAKVSS----------GRPG--------KHH--------------------
>BrPROPEP3
--------------------------------------------MENLRNGEKGHSH-------------------------------------------------WIQFM-LF------DQSSITTLLLKCL----GL-------------------ESSSSSSSSSSVSSHCEEED----------------------------DIQMKEDEDDM-TVETTERRLQKS---------------------------KPKPKPKPSP----------GIGG--------KIN--------------------
>BrPROPEP4
-----------------------------------------------MEREGRREDG---------------------------------------VSYYL-----WIPFK-FI------HQTLRSL-VLKLF----GR---------------------------SPSHHTACLEEE----------------------------------EVEIV-QVTSRGLPRKPP--------------------------KKLQQKPRDSS----------GKPG--------RINKKPR----------------
>BrPROPEP6
------------------------------------------MEVNGEEKRSYRKED----------------------------------EEKEVYYPLL-----NSPCS-AF------HKTVQA--ILKCL----GL---------------------------ESSSISPSSSSS----------------------------EDPGTETVQET-GFMAMVARLTRR-----------------------------RPRPPYSS----------GQPG--------QNN--------------------
>CaPROPEP9
-----------------------------------------------MEGTTSTTNE------------------------------EVEVNNERSVTFYI-----YHPCF-LL------QQVFGT--LFKCL----GF--------EIGTNKNEHHEEKTPLEDLLISEENTPSNEH--QSSQNIVTSE----------------EQNERSTTTTT-QSFEFIRTLIVR---------------------------RGPRRSNLSS----------GPGP--------GNN--------------------
>CrPROPEP1
-----------------------------------------------MEKSDRQSEE----------------------------------------ATYL-----WIPLQ-YL------DQTLKA--ILRCL----GL-------------FHQDSPTTTKTASSPGTSTQLEEEEE--EEEDVTVKEE----------------EEEEEEVVVTS-RGLNRGVVVKSR---------------------ATKVQAKSRGKETVSR----------GRRG--------QHH--------------------
>CrPROPEP2
-----------------------------------------------MDKLVSQREE----------------------------------------ETYL-----RIPFQ-FL------DQTVIA--IFKCL----GL----------------------LCPTAKRPASSPVTLNQ--PEPEDQEY------------------DVDMKDDEDVV-LLTRGGGRKKTR--------------------------GKQTDKEKTSK----------GRRG--------QTNKIPKAAAAIQVS------GD
>CrPROPEP3
-----------------------------------------------MENMRNAGEE---------------------------------------NDSH------RIPFT-FF------DQSSLTIPILKFF----GL----------DYSSSSSSSSGGLCSSSHSEEDEGMVIKE----------------------------EEEEEDDMTVELKTTTQLLQKSRP-------------------------------KPPTSS----------GKGG--------KHN--------------------
>CrPROPEP4
-----------------------------------------------MEREEG-------------------------------------------VSYYL-----WIPFK-FI------HQTFRSL-LLKLF----GL-------------------------------PSPSSDQH----------------------------CLPEEDEVEVV-EVSSRSFAKPKK----------------------------VVQKSREVSS---------GKPG--------RKN--------------------
>CrPROPEP7
-----------------------------------------------MEGEGRREDS---------------------------------------YCSYL-----CIPYN-FF------HDIIRS--FLVRF----HV-------------------------LQTPPDNFPIAEEK-----------------------------EEETEAVKVS-SRSVASKKVGAR-----------------------------QNKQQTSS----------GKRG--------GTNKTHS----------------
>CsPROPEP5
--------------------------------------------MERSAEEEKRGEE----------------------------------------AYSL-----YSPCY-LV------EQLIKA--LYKCL----GK------------------DTQQADADTTPASGAETQMKA-------------------------------TEEEYAME-STMTRALRVIKR-----------------------------PPRPPGSS----------GGGG--------QIN--------------------
>EsPROPEP1
-----------------------------------------------MEKLDKRSEE----------------------------------------ETYL-----WVPFQ-FL------DQTLRA--IFRCL----GL-------------------VHHHSPTTTSPVTLNQSEEE--EDEDVATKE-----------------DVGVTTRGGKD-GVVVSSRGIKVR--------------------------AKKKGKERVSS----------GRPG--------QHH--------------------
>EsPROPEP3
-----------------------------------------------MENLRSGEEN----------------------------------------DSH------WIPFM-FF------DRSSVTIPLLKCL----GL-------------------ESSSSSSSDSLLSSHSEEED----------------------------DMERKEDEEND-DTTVEITERRLQ-------------------------KSKPKPKPKPSS----------GKGG--------KINQASY----------------
>EsPROPEP8
-----------------------------------------------MEEERRNEEE---------------------------------------SSHHL-----CIPFQ-FI------NEALNT--FLNCI----GF-------------------------HISPSTSSPSSEEE------------------------------------ATN-EVVPTTRGLIVK--------------------------SKGRPRETASS----------GKPG--------RRN--------------------
>EsPROPEP4
-------------------------------------------KRIPEEEEEEEEEEGI-----------------------------------------------SIPFK-FI------HQTLRSL-LLKLF----GL-------------------------RSPSHHNIQEEEEE-------------------------------DEEEVEIV-EVSSRGLPAKPK----------------------------QLNKSRASS----------GKPG--------GIN--------------------
>GaPROPEP
-----------------------------------------------MEDTSSAKEV----------------------------------TLQGTPANYF-------PRS-F-------HEVVGA--ILRCL----GLETGFQQNPNPCPKKEDDSKANHNQSVSQKESPDPPSSTDNSDPSTTVI-------------------DPPADPPPSTTGDTNDGELPMVSL---------------------------FTPKRPGTSA----------GSGP--------QIN--------------------
>GmPROPEP1
-----------------------------------------------MEGSSPSIEE------------------------------------ERTATFYV-----YHPCY-FL------QQALRA--LLKCV----GI-------DESENTMCSQANKQEKSSLPQTPSADDPITNS--PTHKS---------------------SPDAADPPSTT-NQTIIIASLMAT---------------------------RGSRGSKISD----------GSGP--------QHN--------------------
>GmPROPEP2
-----------------------------------------------MEGSSASSHE-----------------------------------EERTATFYV-----YHPCY-FL------QQAFRA--LLRCL----GI--------ESEATMCS--KAEEEKSSLSQTTAADDLITN--SPSCNISHKN----------------SQDAADPPSTT-NQTIIIASSMAR---------------------------RGNRGSRISH----------GSGP--------QHN--------------------
>GmPROPEP3
-----------------------------------------------------------------------------------------------------------MPRL-LG------NLTPQI--LVQAL-----------------------------RSMPRQATSSLKVRTH----------------------------GGTRGSGPSHG-SVGGKRGSPISQ--------------------------GKGGQHNEVVQ----------KMPN--------GNNGSKRNDEARVEANAAKKLGN
>MnPROPEP5
----------------------------------------METLQKDDDDLEKKERE------------------------------------ETNYSCPL-----YSPCY-FF------QQIFKA--FFKCF----GH----------------DTDHYDSNIAPNQSQTQTEITQG----------------------------------------NFFVVSLRRATR----------------------------RPPRSGLGS----------GSGG--------QTN--------------------
>MtPROPEP1
-----------------------------------------------MEETTERLST---------------------------------KKEEKTMTFYV-----YHPCY-CL------EEIFKT--FLRCF----GI-----ESTQTKEEEDSSTSLLKPHACACASDSNVALKDRYYSSSSNKKSSQ----------------EEGVADPPPST-STQTINLSSMGR---------------------------GGPRRTPLTQ----------GPPP--------QHN--------------------
>MtPROPEP2
-----------------------------------------------MDTVQRERDS---------------------------------------------------ACH-FI------EQVVKA--FSKCL----GL-----------------------DPTAEKIQYRTIENDG----------------------------------------EVTSSIISRAFK----------------------------RPPKPRLSA----------GRGA--------QINISSS----------------
>NbPROPEP6
------------------------------------GRAYSEEAANITEKRERARVD----------------------------------EESSLTKVYDIS---KNPIF-YF------QEAIRA--ILNCL----GF--------ESSKPESSSSSSSSMSDNKEEENNKEEDDPEGKQASTDNNNDN---------------PNTPSADDPPQT-QALLTPPAPPPPPGGSPAPPGN-------HQIEAATRRGRTPPRPGVSR----------GSPP--------QNN--------------------
>NsPROPEP6
----------------------------------------MEEAADITEKKERGRVD---------------------------------DQESSLTKVYDIS---KNPIF-YF------QEAIRA--ILNCL----GF--------ESSK------PESSSSSMSDKKEEENNKEDSSEQEEE----------------------DDPEGKQASTD-NNNDNPNTPSAD--DPPQSQ---------TLIEAATRRGRTPPRPGVSR----------GSPP--------QNN--------------------
>NtPROPEP
----------------------------------------MEEAADITEKKERGDEE------------------------------------TSLTKVYDIS---KNPIF-YF------QEAIRA--ILNCL----GF----------------ESSKPESSSSSSSSSMSDQKEEK--EEESIKEESS------EQEKCVFQEEDGPEGKQASTN-TNNENPSTPSAN--DPPQSQ---------TLIEAATRRGRTPPRPGVSR----------GSPP--------QNN--------------------
>PmPROPEP5
---------------------------------------MECSQVSTDDGEAEVKEK-----------------------------------RGVSYNFYL------HPCH-FL------EEAVRA--FFKCL----GI-----------ENRAQEEDDGQKDTETNPNKIAPSTSQVELQDDA----------------------ADPSVTATDTT-EADPAPSSTTTQ--------------------TSEVAGSLRAVRPPITT----------GGGG--------QIN--------------------
>PtPROPEP
------------------------------------------------------------------------------------------------MGSYL---------SSFF------IEAHNA--LLQFL----GL------------------VIVDHQSKTQEGSSTSSSEKQ--EDEKA---------------------SEESSQDPPPT-TTDPKADPPTDNSEDPP----------------AVTVSALARRTPPVSS----------GSGG--------QIN--------------------
>PvPROPEP9
-----------------------------------------------MEESSPWHEE------------------------------------ERTATFYV-----YHPCH-FL------QEALRT--LLRCL----GI--------ESGTSMSSEAKQERSSLPQTHAAADPTISSP--TNTH----------------------TTSLGAAGPPS-VTDRTISTSLIA---------------------------RSGRRSTVSH----------GSGP--------QHD--------------------
>RcPROPEP5
----------------------------------------METSSATVEEQRRGEEE-------------------------------------EENYNIL-----YSPCY-FC------QKFVKS--ILKCL----GY-------------------DHSTRADQSFGTPAPHRQAE----------------------------QRMKINQQMQE-DKSRAVVQSSRS----------------------------APPPPPVSG----------GVGG--------QIN--------------------
>RcPROPEP
-------------------------------------MKTEVEGIISSSQNEVTAKE-----------------------------------KEAAVTTVN-----SNSYNYNI------DRCFLIEVLLRCL----GI----------------ETRTHQSCSSSSSSSSSEQNING--EVEEYGKEPS------------STTELDPSTDPPLIT-EDIGRVPARIKP-----------------------------PPKPPVSS----------GSGP--------QIN--------------------
>SlPROPEP
-----------------------------------------------MEEKKESRSS-------------------------------------VYDEVIT-----KNPFF-YL------QEGIKA--ILKCL----GF--------ESSKLVHQASSSSSSSSSSSSSSSSSMLGTNNKKEEEESEKQE--------QECVLFHEDGKKQGSDSTN-DNYENDPPAETNDEDPT-------------LILATDRRGRPPSRPKVGS----------GPPP--------QNN--------------------
>SmPROPEP1
-----------------------------------------------MEEKKDGRVC--------------------------------------EDNVIT-----KNPMF-YL------QQGIKA--FLKCL----GF---------ESPNLVDTNKKEQEDGNKQGSDSSNDNYKN--DPPV----------------------QAVYEDPPQSQ-TLVIEAATRRRG---------------------------RPPPKPPIGS----------GSPP--------QNN--------------------
>StPROPEP1
-------------------------------------------------------------------------------------------------------------MF-YL------QEGIKA--ILKCL----GF--------ESSKLVHQASSSSSSSSSSSSMSDTNKKEEEESEKQE--------------QECVLFQEDGNKQGSDSTN-DNYKNDPPVENDDEDPPQSE---------TLILATERRGRPPSRPKVGS----------GPPP--------QNN--------------------
>TcPROPEP
-----------------------------------------------MEDASSTREV-----------------------------------TAQATPGYY-------PWS-F-------NEVIRA--ILRCL----GL--------ENEFHQDPSSPKKEDDGKVNGNTQAGCLESPVVSPEAGADPPS----------------TTDQSDPPRTL-ADDPPADPPSTTEDDPGLVISL-----------------SAPKRPGTSS----------GSGP--------QIN--------------------
>VvPROPEP6
-----------------------------------------------MEEPSTGEMT-----------------------------------QRPTTVYYS-----HNPCY-YL------QEAIRA--ILKCL----GL---------ESSTSRDSSSSSSEQKDDDDTEASPQQSRS--STQQGAHSSSA---------------DSPSTTQQDNN-TFEDAESARVLR---------------------------RGPTRPPISF----------ESRPGGGS----QIN--------------------
>BdPROPEP1
----------------MDQQPKMQREEEEEEGSLKESTGRRTEEEEPVDRREEEEKKGPQEPTTHPREAAADEEKEKEKEKEDKERSSDEDESMAAAAAVF-----LHPCS-LL------QYVVRA--LACRL----GI----------SDPFGGTGTKPSADSAAPPLGPSEEGQDA--DQKN----------------------PGTATGFYMQG-VITTSVRAVRRT-------------------------RPPGPDNPVEGSG---------GNGG--------HHH--------------------
>ObPROPEP1
----------------------------MDQVEEKEENRFQEPTGDRCEEDDKEQKY-----NSEESSVDRREEDDDEEKEEEKEGSEEATSTAAAVSSLF-----AHPCS-LL------RYIARV--CACCL----GL----------SDSFCDPKPSAVPAPAAADPSQQGEEEGK-------------------------------MTSYFFVQ-EATTRVRAARLR--------------------------PKSPGNPREGSG---------GNGG--------HHH--------------------
>OsiPROPEP1
----------------------------MDQVEEKEGNRFQEPASDRCEDNEDKEQD-----NSEESSSVDQRKEEEEEEKEGCEEATPAAAAAAAAPSFF-----AHPCS-LL------QYIARV--CACCL----GL----------SDSFCDPKASSVLVPEPEPAAADPSQEGE----------------------------EDMKSSYFYMQ-EATTRVRAARLR--------------------------PKPPGNPREGSG---------GNGG--------HHH--------------------
>OsPROPEP1a
----------------------------MDRVEEKEGNRFQEPASDRCEDNEDKEQD-----NSEESSSVDQRKEEEEEEKEGCEEATPAAAAAAAAPSFF-----AHPCS-LL------QYIARV--CACCL----GL----------SDSFCDPKASSVLVPEPEPAAADPSQEGE----------------------------EDMKSSYFYMQ-EATTRVRAARLR--------------------------PKPPGNPREGSG---------GNGG--------HHH--------------------
>OsPROPEP1b
----------------------------MDRVEEKEGNRFQEPASDRCEDNEDKEQD-----NSEESSSVDQRKEEEEEEKEGCEEATPAAAAAAAAPSFF-----AHPCS-LL------QYIARV--CACCL----GL----------SDSFCDPKASSVLVPEPEPAAADPSQEGE---------------------------------EDMKSS-EATTRVRAARLR--------------------------PKPPGNPREGSG---------GNGG--------HHH--------------------
>OsPROPEP2
-----------------------------------------------MAMSSSPASP---------------------------------------------------PPS-FLIGGAQAQLLRHREEMLLVL------------------------------PSPPSGRQLPSEEEE----------------------------AAPCAVNGRST-ILAAADDSKPTR-----------------------------PGAPAEGSG---------GNGG--------AIHTAASS---------------
>SbPROPEP1
--------------------------------MDQRGEEDHNSQLDSSDLRRKSTAAAVPDDVHGELTDQRNDGGFEAETAGVIKEEQVEMAEVEASAPLF-----AHPFS-LL------QPLLRA--CAGCLV---GL-----------HGYCSDNNDSKPAAAAIAESSTPQEGEA------------------------GGGGDDDDKAAAGSS-EVATPVLAARRP-------------------------PTQPGPPEEGSG----------GHGG--------SHN--------------------
>SbPROPEP2
-----------------------------MDPHGEKEENNCQESASAADQREETAAAEGEDTSSEESMDQREEDGYKADDSTGLLEDDVVGSEAASPPPPF-----AHPWS-LL----------RA--CAGCL----GL-----------LGCCRDQKPSAAVAAATEAATVTAAQAR--SSEEKESGGE----------------EAAKDNGFYMQ-EVITRVWAVAVR-------------------------TPRPPDHAREGSG---------GHGG--------AHH--------------------
>SbPROPEP3
---------------MDQHGKEEEEHSSEDSRDHQRKDDDDVDATAAEGGMENHGKSMDHQRDGGGYEEAEEETLLKEVELEVEVVGVLSEEEEASPPQLA-----HHPCS-LL------QLLLRA--CAGCL----GL-----------HGYCSDDDDDAAAAPAVAELPQEEGDLQ-------------------------------GGSDKAAS-EVGAQVRAVRRR--------------------------PPPPNRPREGPG---------GDGG--------KHN--------------------
>SiPROPEP1a
--------------------------------------MDQHKEKEAENKSQDSTAEQLKEAASEESMDQRAGYKAEEESAPAGLLIKEVASGEESWPALL-----AHPCS-LL------QLLLRA--CAGCL----GL-----------HGYCSSDDPKAAAAAAPDATAADSSQEG-------------------------------EGGDRANA-EVLARVRAVRRP--------------------------PPPGQRPREGSG---------GNGG--------AHH--------------------
>SiPROPEP1b
--------------------------------------MDQHKEKEAENKSQDSTAEQLKEAASEESMDQRAGYKAEEESAPAGLLIKEVASGEESWPALL-----AHPCS-LL------QLLLRA--CAGCL----GL-----------HGYCSSDDPKAAAAAAPDATAADSSQEG---------------------------EGGDRANYLYMQAEVLARVRAVRRP--------------------------PPPGQRPREGSG---------GNGG--------AHH--------------------
>TuPROPEP1
EEEAEREEGDNLKEPTDQRKEDKPDGLTEQHKAEAVAVAVVVAEVDKSEELTDQRKAGAVVEVEVDKFEELTDQRKEEAAEDKDKDKGTERSSSEESPSLF-----VHPCSLLL------RYLVRA--YAWCM----GM----------ADWFGGGGTRPSAAPAASLNSSREEAGEA--AGVRTREISS----------------SKTTDRGFYVR-EMIVSMWAVRRP---------------------------RPPGNPREGRG---------GGGG--------SHN--------------------
>ZmPROPEP1a
--------------------------------------MDQRVSQESSSDRRRKRKDVAAAVPEGVHGESTDNGGYDDTDETAGVLTKEQQAVDVVEEQA------SAPLQ-LL---------LRA--CAGCL---VGL----------LRGYRSDPKPAAAAAAASVAAESPQEGDK------------------------------PFGSEEVGT-QVLAATRTPPWP-----------------------------PCPPEEGSG---------GNGG--------SHN--------------------
>ZmPROPEP1b
-----------------------------------------------MDERGEKDEE---------EHGVAEEEMAAVVLKEVEVEMVGGSEEASAAPLLL-----AHPCS-VL------QLLLRA--CAGCL---VRL----------LHGHCSDGDDADPKAAADDDDDAAPEAAA----------------------------AAADGGDKAATYLYMQEVWAVRRR--------------------------PTTPGRPREGSG---------GNGG--------NHH--------------------
>ZmPROPEP1
----------------------------------------MDERGEKEEEHGVVEEE---------------TAAVVLKEVEVEMEMVGGSEEASAAPLLL-----AHPCS-LL------QLLLRA--CAGCL-----V--------RLLHGHCSDGANDDPKAAADDDDAAPEAAAA--AAAAAGDGGD------------------KAATYLYMQ-EVWAVRRRPTTP------------------------------GRPREGSG---------GNGG--------NHH--------------------
>ZmPROPEP2
-----------------------------MDEHGEKEENKSQDSALAAEQREETAAAEGEDTSEESTDQREDGHGYKADESAGLLPEDDVGSGEASAAPHF-----GHPCS-LL----------RA--CAGFL----GL--------HGCGGDQKPAAAAVAASAAEAATAAAASSSQ--DEEDGGV-------------------DMAKANGFYMH-EVITRVWAVAVR-RPRPR----------------------PPDHAREGSG---------GNGG--------VHH--------------------
>ZmPROPEP3
-------------------------------------MDQRVSLQESSSDRRRKRKDVAAAVPEGVHGESTDNGGYDTDETARGVLTKEQQAVVDVVEEEA-----SAPLQ-LL---------LRA--CAGCL---VGL-------------LRGYRSDPKPSAAAAASVGAESPQKG----------------------------DKPFGSEVVAT-QVLAATRTPPWP----------------------------PSSPPEEGSG---------GNGG--------SHN--------------------
>ZmPROPEP4
-----------------------------------------------AQATSPLARQ----------------------------LLRHVSSGLVAAAFHR-----PAPAISLPSAPRGADDVALAASHHQRL----RPAPSPKGRPGAPKQGSGGQVHAAPAMATIASAVMPPTNAVTAAAATTHVVTRGPARPGLPAQGGGGGKTHGAPAAAKAR-AAMPGPAPPARP-KEGSGGKVHVASPAAMSSASVLMRGPAPPGHPAEGAG---------GRGG--------SIHSISS----------------
>ZmPROPEP5
-------------------------------------MPYICNRSSTNKKGAPRPPK------------------------------GPAVKAMTTSSSWL-----SLPIQ-LL------RYAPSSS-SSNRL----GLGSVHRPSPHCARMHMQPAKGLKPVTATGRGDGGGVDAAS--PLRLLADEVAPELHAAAKRMVGGGALHSPKGRPGSPT-EGSGGGKIRTTH-AAAPT------------TTFARARGPTPPGLPAEGSG---------GNGG--------TKH--------------------
>NoPROPEP
----------------------------------------MEEAADITEKKERGDEE------------------------------------TSLTKVYDIS---KNPIF-HF------QEAIRA--ILNCL----GF----------------ESSKPESSSSSSSSSMSDQKEEK--EEENIKEESS------EQEKCVFQEEDGPEGKQASTN-TNNENPSTPSAN---------------------------DPPQSQTLVRLLFPLLNCALSSLS--------YEFI-------------------
>CocanPROPEP
-----------------------------------------------MEDTTSTGRS------------------------------------SGVGDHDV-----YNPCS-FL------RKAASA--MLKCL----GF------------------DEAKPYVDDHGNKSSSCSKEK--DEEKFNNER-----------------NGCSGQDDQSS-YSPLDPRSSMDPADDPP--------------MEDLAGRGRTPPRPGIRT----------GNPQ--------TNSSSS-----------------
>CohumPROPEP
-----------------------------------------------MEDTSSTRRS------------------------------------SGVGNHDV-----YNPCS-FL------RKAVSA--MLKCL----GF------------------DEAKPYVDDHGNKSSSCSKEK--DEEKFNNER-----------------NGCSGQDDQSS-YSPLDPRSSMDPADDPPMVRDLLDSFFHFLSYHFLLLFNFWPIYFLLAD----------GVPCLFIFLFCVECDVEFD----------------
>SchPROPEP
-----------------------------------------------MEEKKESRSS-------------------------------------VYDEVIT-----KNQFF-YL------QECIKA--ILKCL----GF--------ESSKLVHQASSSSSSSSSSSMLGTNNKEEEE--ESEKQEQE------------CVLFHEDGNKQGSDSTN-DNYENDPPVETNDEDPTQSE---------TPILATDRRGRPPSRPKVGS----------GPPP--------QNN--------------------
>SchPROPEPb
-----------------------------------------------MEEKKESRSS-------------------------------------VYDEVIT-----KNPFF-YL------QECIKA--ILKCL----GF--------ESSKLVHQASSSSSSSSSSSSSSSSMLGTNSKKEEEESEKQEQ---------ECVLFHEDGNKQGSDSTN-DNYENDPPVETNDEDPTQSE---------TLILATDRRGRPPSRPKVVS----------GPPP--------QNN--------------------
>PetaxPROPEP
-----------------------------------------------MSNTSRVYDVTA-----------------------------------------------KNPMF-YF------QEAIKA--ILNCL----GF----------ESSKPKDSSSSSSSSSSSSSSSISDKKEE--DDKNIKEESE-------QQQTCVFQEDPEGKKDSDSA-NNNEDDPPANDPPQSET------------LIEAATGRRGRTPPKSGISQ----------GSPP--------QHN--------------------
>PetinPROPEP
-------------------------------------------MEDITEKKERGRGD----------------------------------EESSLTKVYDIS---KNPIF-YL------QEAIRV--ILNCL----GF----------------ESSKPESSSSSSSSSSSMSDQKEEKEEENINEESG------EKENCVFQEEDGPEVKQASTN-INNENPSTPSAN-----------DPPQSQTLIEAATRRGRTPPRPGVSR----------GSPP--------QNN--------------------
>NaPROPEP
-------------------------------------------MEDITEKKERGRGD----------------------------------EESSLTKVYDIS---KNPIF-YL------QEAIRV--ILNCL----GF--------ESSK------PESSSSSSSSSSSMSDQKEEK--EEENINEESG------EKENCVFQEEDGPEVKQASTN-INNENPSTPSAN--DPPQSQ---------TLIEAATRRGRTPPRPGVSR----------GSPP--------QNN--------------------
>NtabPROPEP
----------------------------------------MEEAADITEKKERGDEE------------------------------------TSLTKVYDIS---KNPIF-YF------QEAIRA--ILNCL----GF----------------ESSKPESSSSSSSSSMSDQKEEK--EEESIKEESS------EQEKCVFQEEDGPEGKQASTN-TNNENPSTPSAN-----------DPPQSQTLIEAATRRGRTPPRPGVSR----------GSPP--------QNN--------------------
>SpenPROPEP
-----------------------------------------------MEEKKESRSS-------------------------------------VYDEVIT-----KNPFF-YL------QEGIKA--ILKCL----GF--------ESSKLVHQASSSSSSSSSSSSSSMLGTNNKK--EEEESEKQEQ---------ECVLFHEDGNKQGSDSTN-DNYENNPPVETNDEDPPQSE---------TLILATDRRGRPPSRPKVGS----------GPPP--------QNN--------------------
>ScoPROPEP
-----------------------------------------------MEEKKESRSV--------------------------------------YDEVIT-----KNPMF-YL------QEGIKA--ILKCL----GF--------ESSKLVHQASSSSSSSSSMSDTNKKEEEESE--KQEQ---------------ECVLFQEDGNKQGSDSTN-DNSKNDPPVENDDEDPPQSE---------TLILATERRGRPPSRPKVGS----------GPPP--------QNN--------------------
>CapannPROPEP
-----------------------------------------------MEEGADTREK----------------------------------RESGITTGYDVT---KNPMF-CL------QEAIRT--ILKCL----GF---------------ESSKPDHPSSSSSSSSMSNDTKKE--EENNIIEEQSEQQKCVFQQDDGQGNQKQDDDPPAEVD-DPPPVIEAATGR------------------------RRGRPPSRPGVGR----------GPPP--------ENN--------------------
>CapbacPROPEP
-----------------------------------------------MEEGADTREK----------------------------------RESGITTGYDVT---KNPMF-CL------QEAIRT--ILKCL----GF---------------ESSKPDHPISSSSSSMSNDTKKEE---ENNIIEDQSEQQKCVFQQDDGQGNQKQDDDPPAEVD-DPPPVIEAATSR------------------------RRGRPPSRPGVGR----------GPPP--------ENN--------------------
>CapchiPROPEP
-----------------------------------------------MEEGADSREK----------------------------------RESGITTGYDVT---KNPMF-CL------QEAIRT--ILKCL----GF---------------ESSKPDHPSSSSSSSSMSNDTKKE--EENNIIEEQSEQQKCVFQQDDGQGNQKQDDDPPAEVD-DPSPVIEAATGR------------------------RRGRSPSRPGVGR----------GPPP--------ENN--------------------
>SpimPROPEP
-----------------------------------------------MEEKKESRSS-------------------------------------VYDEVIT-----KNPFF-YL------QEGIKA--ILKCL----GF--------ESSKLVHQASSSSSSSSSSSSSSSSSMLGTNNKKEEEESEKQE--------QECVLFHEDGKKQGSDSTN-DNYENDPPAETNDEDP-------------TLILATDRRGRPPSRPKVGS----------GPPP--------QNN--------------------
