# Supplementary material for: Pathogen elicitor peptide (pep), systemin, and their receptors in tomato: sequence analysis sheds light on standing disagreements about biotic stress signaling components
Source: BMC Plant Biol. 2024 Jul 30;24:728. doi: 10.1186/s12870-024-05403-y (PMC11289955; doi:10.1186/s12870-024-05403-y)
Supplement: Supplementary file 8 — Supplementary Material 8 [file 12870_2024_5403_MOESM8_ESM.txt]

>Prosystemin
MGTPSYDIKNKGDDMQEEPKVKLHHEKGGDEKEKIIEKETPSQDINNKDTISSYVLRDDTQEIPKMEHEEGGYVKEKIVEKETISQYIIKIEGDDDAQEKLKVEYEEEEYEKEKIVEKETPSQDINNKGDDAQEKPKVEHEEGDDKETPSQDIIKMEGEGALEITKVVCEKIIVREDLAVQSKPPSKRDPPKMQTDNNKL
>AaPROPEP4
MEREEGVSYYLWIPFKFIHQTFRSLLLKLLGLRSPSDHSFPKEEEEEVEVVEVSSRGLPAKKNVLKKSRESSGKPGGTNKKPF
>AaPROPEP7b
MEGEGRREDGDNCSYLCIPFNFIGDIFRSFFWSLPTPPDNSPISQEEEEETEVVNVTSRSVVSGNVAARRSKQQTSSGKSGGTNKAPS
>AaPROPEP3
MENLRNGEDNGSLIPFTFFDQSSVTIPLLKCSGLESSSSSSSSCDLSSSHSEEDESIDIKEEEEEEEDDMTIEIKAREKNKTKPTPSSGKGGKHN
>AaPROPEP7a
MEGEGRREDGDCSYLCIPFNSIRDIFQSFFTRFRGLTPDNSPVTISQEVEEETEVVNIPRSVVSGNVAARKGKQQTSSGKGGGTNG
>AcPROPEP
MEASQTLLGFNPSYYLELVAKGILQCLGLKSSSTFTPQGEEKRKEVVVSQDHDDSPSFTAEPKMKSRTVNPQVLKSVGRVRATAPEKPRESTGIPPKHNGNSV
>AlPROPEP2b
MEKLDRRSEEETYLWISFQFLDQTLIAIFKCLGILCQTAKETASSPVTLNLPEEENDVAMKDDVVLSTRGKKPKAKKRDKENTSKGRPGQTNKITLFSSINGSEIEKGDLGE
>AlPROPEP2c
MEKLDRRREEETYLWISFQFLDQTLIAIFKCLGILCQTAKETASSPVTLNLPEEENDVAMKDDVVLSTRGKKPKAKKRDKENTSKGRPGQTNKITLFSSINGSEIENGDLGE
>AlPROPEP2a
MEKFDRRIEEETYLCIPFQILDQTLIAVLKCLGLLCPTAKKTASPPLILNQPDEQEEDDGVAMKDDDVVLSSTRGKKAKAKKRDKEKPSSGSPGQTNIIPNAAIQVYEEG
>AlPROPEP3
MENLRNGQENGSHWIPFTFFDQSSVTIPLLKCFGLDSSSSSSSSSGDFSSSHSEEDESIDIKEEEEEEYDMTIEIKARGKTKTKPQPSSGKGGKHN
>AlPROPEP4
MEREGVSYYLWIPFRFIHQTFRSLLLKLLGLRSPSDHSFPKEEEEKVEAVEVSSRGLPAKKNVLKKSRESSGKPGGTNKKPF
>AlPROPEP7
MEGEGRREDGDNCSYLCIPFNFIRDIFRSFFWSLPTPPDNSPVKISQEEEEETDVVNVTSRSVVSGNVAARRSKQQTSSGKRGGTNKAPS
>AtPROPEP1
MEKSDRRSEESHLWIPLQCLDQTLRAILKCLGLFHQDSPTTSSPGTSKQPKEEKEDVTMEKEEVVVTSRATKVKAKQRGKEKVSSGRPGQHN
>AtPROPEP2
MEKLDKRREEETYLWIPVQFLDQALIAVLKCIGLLCQPAKKTAPSPVTFNQPEEQEEDYGVALKDDDVVVLLRDNKAKSKKRDKEKPSSGRPGQTNSVPNAAIQVYKED
>AtPROPEP3
MENLRNGEDNGSLIPFTFFDQSSVTIPLLKCSGLESSSSSSSSCDLSSSHSEEDESIDIKEEEEEEEEDGMTIEIKARGKNKTKPTPSSGKGGKHN
>AtPROPEP4
MERGVSYYLWIPFKFIHQTFGSLLLKLLGLRSPSDHSFPEDGEEEVKVVEVSSRGLPGKKNVLKKSRESSGKPGGTNKKPF
>AtPROPEP5
MQQERDHKRDCCKLMPQTVKAFFKCLRFRRSSSSSSDMVKARARNEEKEEPSSIETSTRSLNVMRKGIRKQPVSSGKRGGVNDYDM
>AtPROPEP6
MEVNGEEERRSRREDEEKEDYYYSLLNSPCSVCNKFVQAILKCLGLESSSIPPSSSSSSPSLVEEEDSGTETVEETGFMARITAVLRRRPRPPPYSSGRPGQNN
>AtPROPEP7
MEGEGRREDGDCSYLCIPFNSIRDIFQSFFTRFRGLTPDNSPVTISQEVEEETEVVNIPRSVVSGNVAARKGKQQTSSGKGGGTN
>AtPROPEP8
MDEERRDEEEVSHICIPFQFLNEALKTFLKCLGLHISPSPSISSASSATQDVVSTRGGVIVKSKKAARELPSSGKPGRRN
>BnPROPEP1
MEKIERQTEEASYLGLPFNFLNQTLKAILRCLGILRHDPPTVTKTSSDSAPLNQPEEEEDVVMEDNVVVATMGSKNGIIITSRGSKVKAKKKDKEKVSSGRPGQHH
>BrPROPEP1a
MEKYERLSEEETYWWIPFKFLDQTLKAIFKCLGLLHHESPSTKTESSPVTTTQPLQQEEEEEEEDVVMEENVIITSRESKTIATSRGTKLKAKTKKKEQKSSGRSGQHHKYDL
>BrPROPEP1b
MEKVERQSEEASYLWLPFHFLNQTIKAILRCLGILHHDPPTVTKTSSDSAPLNQPEEEEEEDVVMEDNVVVATMGSKNGIIITSRGTKVNAKRKEKAKVSSGRPGKHH
>BrPROPEP3
MENLRNGEKGHSHWIQFMLFDQSSITTLLLKCLGLESSSSSSSSSSVSSHCEEEDDIQMKEDEDDMTVETTERRLQKSKPKPKPKPSPGIGGKIN
>BrPROPEP4
MEREGRREDGVSYYLWIPFKFIHQTLRSLVLKLFGRSPSHHTACLEEEEVEIVQVTSRGLPRKPPKKLQQKPRDSSGKPGRINKKPR
>BrPROPEP6
MEVNGEEKRSYRKEDEEKEVYYPLLNSPCSAFHKTVQAILKCLGLESSSISPSSSSSEDPGTETVQETGFMAMVARLTRRRPRPPYSSGQPGQNN
>CaPROPEP9
MEGTTSTTNEEVEVNNERSVTFYIYHPCFLLQQVFGTLFKCLGFEIGTNKNEHHEEKTPLEDLLISEENTPSNEHQSSQNIVTSEEQNERSTTTTTQSFEFIRTLIVRRGPRRSNLSSGPGPGNN
>CrPROPEP1
MEKSDRQSEEATYLWIPLQYLDQTLKAILRCLGLFHQDSPTTTKTASSPGTSTQLEEEEEEEEDVTVKEEEEEEEEVVVTSRGLNRGVVVKSRATKVQAKSRGKETVSRGRRGQHH
>CrPROPEP2
MDKLVSQREEETYLRIPFQFLDQTVIAIFKCLGLLCPTAKRPASSPVTLNQPEPEDQEYDVDMKDDEDVVLLTRGGGRKKTRGKQTDKEKTSKGRRGQTNKIPKAAAAIQVSGD
>CrPROPEP3
MENMRNAGEENDSHRIPFTFFDQSSLTIPILKFFGLDYSSSSSSSSGGLCSSSHSEEDEGMVIKEEEEEEDDMTVELKTTTQLLQKSRPKPPTSSGKGGKHN
>CrPROPEP4
MEREEGVSYYLWIPFKFIHQTFRSLLLKLFGLPSPSSDQHCLPEEDEVEVVEVSSRSFAKPKKVVQKSREVSSGKPGRKN
>CrPROPEP7
MEGEGRREDSYCSYLCIPYNFFHDIIRSFLVRFHVLQTPPDNFPIAEEKEEETEAVKVSSRSVASKKVGARQNKQQTSSGKRGGTNKTHS
>CsPROPEP5
MERSAEEEKRGEEAYSLYSPCYLVEQLIKALYKCLGKDTQQADADTTPASGAETQMKATEEEYAMESTMTRALRVIKRPPRPPGSSGGGGQIN
>EsPROPEP1
MEKLDKRSEEETYLWVPFQFLDQTLRAIFRCLGLVHHHSPTTTSPVTLNQSEEEEDEDVATKEDVGVTTRGGKDGVVVSSRGIKVRAKKKGKERVSSGRPGQHH
>EsPROPEP3
MENLRSGEENDSHWIPFMFFDRSSVTIPLLKCLGLESSSSSSSDSLLSSHSEEEDDMERKEDEENDDTTVEITERRLQKSKPKPKPKPSSGKGGKINQASY
>EsPROPEP8
MEEERRNEEESSHHLCIPFQFINEALNTFLNCIGFHISPSTSSPSSEEEATNEVVPTTRGLIVKSKGRPRETASSGKPGRRN
>EsPROPEP4
KRIPEEEEEEEEEEGISIPFKFIHQTLRSLLLKLFGLRSPSHHNIQEEEEEDEEEVEIVEVSSRGLPAKPKQLNKSRASSGKPGGIN
>GaPROPEP
MEDTSSAKEVTLQGTPANYFPRSFHEVVGAILRCLGLETGFQQNPNPCPKKEDDSKANHNQSVSQKESPDPPSSTDNSDPSTTVIDPPADPPPSTTGDTNDGELPMVSLFTPKRPGTSAGSGPQIN
>GmPROPEP1
MEGSSPSIEEERTATFYVYHPCYFLQQALRALLKCVGIDESENTMCSQANKQEKSSLPQTPSADDPITNSPTHKSSPDAADPPSTTNQTIIIASLMATRGSRGSKISDGSGPQHN
>GmPROPEP2
MEGSSASSHEEERTATFYVYHPCYFLQQAFRALLRCLGIESEATMCSKAEEEKSSLSQTTAADDLITNSPSCNISHKNSQDAADPPSTTNQTIIIASSMARRGNRGSRISHGSGPQHN
>GmPROPEP3
MPRLLGNLTPQILVQALRSMPRQATSSLKVRTHGGTRGSGPSHGSVGGKRGSPISQGKGGQHNEVVQKMPNGNNGSKRNDEARVEANAAKKLGN
>MnPROPEP5
METLQKDDDDLEKKEREETNYSCPLYSPCYFFQQIFKAFFKCFGHDTDHYDSNIAPNQSQTQTEITQGNFFVVSLRRATRRPPRSGLGSGSGGQTN
>MtPROPEP1
MEETTERLSTKKEEKTMTFYVYHPCYCLEEIFKTFLRCFGIESTQTKEEEDSSTSLLKPHACACASDSNVALKDRYYSSSSNKKSSQEEGVADPPPSTSTQTINLSSMGRGGPRRTPLTQGPPPQHN
>MtPROPEP2
MDTVQRERDSACHFIEQVVKAFSKCLGLDPTAEKIQYRTIENDGEVTSSIISRAFKRPPKPRLSAGRGAQINISSS
>NbPROPEP6
GRAYSEEAANITEKRERARVDEESSLTKVYDISKNPIFYFQEAIRAILNCLGFESSKPESSSSSSSSMSDNKEEENNKEEDDPEGKQASTDNNNDNPNTPSADDPPQTQALLTPPAPPPPPGGSPAPPGNHQIEAATRRGRTPPRPGVSRGSPPQNN
>NsPROPEP6
MEEAADITEKKERGRVDDQESSLTKVYDISKNPIFYFQEAIRAILNCLGFESSKPESSSSSMSDKKEEENNKEDSSEQEEEDDPEGKQASTDNNNDNPNTPSADDPPQSQTLIEAATRRGRTPPRPGVSRGSPPQNN
>NtPROPEP
MEEAADITEKKERGDEETSLTKVYDISKNPIFYFQEAIRAILNCLGFESSKPESSSSSSSSSMSDQKEEKEEESIKEESSEQEKCVFQEEDGPEGKQASTNTNNENPSTPSANDPPQSQTLIEAATRRGRTPPRPGVSRGSPPQNN
>PmPROPEP5
MECSQVSTDDGEAEVKEKRGVSYNFYLHPCHFLEEAVRAFFKCLGIENRAQEEDDGQKDTETNPNKIAPSTSQVELQDDAADPSVTATDTTEADPAPSSTTTQTSEVAGSLRAVRPPITTGGGGQIN
>PtPROPEP
MGSYLSSFFIEAHNALLQFLGLVIVDHQSKTQEGSSTSSSEKQEDEKASEESSQDPPPTTTDPKADPPTDNSEDPPAVTVSALARRTPPVSSGSGGQIN
>PvPROPEP9
MEESSPWHEEERTATFYVYHPCHFLQEALRTLLRCLGIESGTSMSSEAKQERSSLPQTHAAADPTISSPTNTHTTSLGAAGPPSVTDRTISTSLIARSGRRSTVSHGSGPQHD
>RcPROPEP5
METSSATVEEQRRGEEEEENYNILYSPCYFCQKFVKSILKCLGYDHSTRADQSFGTPAPHRQAEQRMKINQQMQEDKSRAVVQSSRSAPPPPPVSGGVGGQIN
>RcPROPEP
MKTEVEGIISSSQNEVTAKEKEAAVTTVNSNSYNYNIDRCFLIEVLLRCLGIETRTHQSCSSSSSSSSSEQNINGEVEEYGKEPSSTTELDPSTDPPLITEDIGRVPARIKPPPKPPVSSGSGPQIN
>SlPROPEP
MEEKKESRSSVYDEVITKNPFFYLQEGIKAILKCLGFESSKLVHQASSSSSSSSSSSSSSSSSMLGTNNKKEEEESEKQEQECVLFHEDGKKQGSDSTNDNYENDPPAETNDEDPTLILATDRRGRPPSRPKVGSGPPPQNN
>SmPROPEP1
MEEKKDGRVCEDNVITKNPMFYLQQGIKAFLKCLGFESPNLVDTNKKEQEDGNKQGSDSSNDNYKNDPPVQAVYEDPPQSQTLVIEAATRRRGRPPPKPPIGSGSPPQNN
>StPROPEP1
MFYLQEGIKAILKCLGFESSKLVHQASSSSSSSSSSSSMSDTNKKEEEESEKQEQECVLFQEDGNKQGSDSTNDNYKNDPPVENDDEDPPQSETLILATERRGRPPSRPKVGSGPPPQNN
>TcPROPEP
MEDASSTREVTAQATPGYYPWSFNEVIRAILRCLGLENEFHQDPSSPKKEDDGKVNGNTQAGCLESPVVSPEAGADPPSTTDQSDPPRTLADDPPADPPSTTEDDPGLVISLSAPKRPGTSSGSGPQIN
>VvPROPEP6
MEEPSTGEMTQRPTTVYYSHNPCYYLQEAIRAILKCLGLESSTSRDSSSSSSEQKDDDDTEASPQQSRSSTQQGAHSSSADSPSTTQQDNNTFEDAESARVLRRGPTRPPISFESRPGGGSQIN
>BdPROPEP1
MDQQPKMQREEEEEEGSLKESTGRRTEEEEPVDRREEEEKKGPQEPTTHPREAAADEEKEKEKEKEDKERSSDEDESMAAAAAVFLHPCSLLQYVVRALACRLGISDPFGGTGTKPSADSAAPPLGPSEEGQDADQKNPGTATGFYMQGVITTSVRAVRRTRPPGPDNPVEGSGGNGGHHH
>ObPROPEP1
MDQVEEKEENRFQEPTGDRCEEDDKEQKYNSEESSVDRREEDDDEEKEEEKEGSEEATSTAAAVSSLFAHPCSLLRYIARVCACCLGLSDSFCDPKPSAVPAPAAADPSQQGEEEGKMTSYFFVQEATTRVRAARLRPKSPGNPREGSGGNGGHHH
>OsiPROPEP1
MDQVEEKEGNRFQEPASDRCEDNEDKEQDNSEESSSVDQRKEEEEEEKEGCEEATPAAAAAAAAPSFFAHPCSLLQYIARVCACCLGLSDSFCDPKASSVLVPEPEPAAADPSQEGEEDMKSSYFYMQEATTRVRAARLRPKPPGNPREGSGGNGGHHH
>OsPROPEP1a
MDRVEEKEGNRFQEPASDRCEDNEDKEQDNSEESSSVDQRKEEEEEEKEGCEEATPAAAAAAAAPSFFAHPCSLLQYIARVCACCLGLSDSFCDPKASSVLVPEPEPAAADPSQEGEEDMKSSYFYMQEATTRVRAARLRPKPPGNPREGSGGNGGHHH
>OsPROPEP1b
MDRVEEKEGNRFQEPASDRCEDNEDKEQDNSEESSSVDQRKEEEEEEKEGCEEATPAAAAAAAAPSFFAHPCSLLQYIARVCACCLGLSDSFCDPKASSVLVPEPEPAAADPSQEGEEDMKSSEATTRVRAARLRPKPPGNPREGSGGNGGHHH
>OsPROPEP2
MAMSSSPASPPPSFLIGGAQAQLLRHREEMLLVLPSPPSGRQLPSEEEEAAPCAVNGRSTILAAADDSKPTRPGAPAEGSGGNGGAIHTAASS
>SbPROPEP1
MDQRGEEDHNSQLDSSDLRRKSTAAAVPDDVHGELTDQRNDGGFEAETAGVIKEEQVEMAEVEASAPLFAHPFSLLQPLLRACAGCLVGLHGYCSDNNDSKPAAAAIAESSTPQEGEAGGGGDDDDKAAAGSSEVATPVLAARRPPTQPGPPEEGSGGHGGSHN
>SbPROPEP2
MDPHGEKEENNCQESASAADQREETAAAEGEDTSSEESMDQREEDGYKADDSTGLLEDDVVGSEAASPPPPFAHPWSLLRACAGCLGLLGCCRDQKPSAAVAAATEAATVTAAQARSSEEKESGGEEAAKDNGFYMQEVITRVWAVAVRTPRPPDHAREGSGGHGGAHH
>SbPROPEP3
MDQHGKEEEEHSSEDSRDHQRKDDDDVDATAAEGGMENHGKSMDHQRDGGGYEEAEEETLLKEVELEVEVVGVLSEEEEASPPQLAHHPCSLLQLLLRACAGCLGLHGYCSDDDDDAAAAPAVAELPQEEGDLQGGSDKAASEVGAQVRAVRRRPPPPNRPREGPGGDGGKHN
>SiPROPEP1a
MDQHKEKEAENKSQDSTAEQLKEAASEESMDQRAGYKAEEESAPAGLLIKEVASGEESWPALLAHPCSLLQLLLRACAGCLGLHGYCSSDDPKAAAAAAPDATAADSSQEGEGGDRANAEVLARVRAVRRPPPPGQRPREGSGGNGGAHH
>SiPROPEP1b
MDQHKEKEAENKSQDSTAEQLKEAASEESMDQRAGYKAEEESAPAGLLIKEVASGEESWPALLAHPCSLLQLLLRACAGCLGLHGYCSSDDPKAAAAAAPDATAADSSQEGEGGDRANYLYMQAEVLARVRAVRRPPPPGQRPREGSGGNGGAHH
>TuPROPEP1
EEEAEREEGDNLKEPTDQRKEDKPDGLTEQHKAEAVAVAVVVAEVDKSEELTDQRKAGAVVEVEVDKFEELTDQRKEEAAEDKDKDKGTERSSSEESPSLFVHPCSLLLRYLVRAYAWCMGMADWFGGGGTRPSAAPAASLNSSREEAGEAAGVRTREISSSKTTDRGFYVREMIVSMWAVRRPRPPGNPREGRGGGGGSHN
>ZmPROPEP1a
MDQRVSQESSSDRRRKRKDVAAAVPEGVHGESTDNGGYDDTDETAGVLTKEQQAVDVVEEQASAPLQLLLRACAGCLVGLLRGYRSDPKPAAAAAAASVAAESPQEGDKPFGSEEVGTQVLAATRTPPWPPCPPEEGSGGNGGSHN
>ZmPROPEP1b
MDERGEKDEEEHGVAEEEMAAVVLKEVEVEMVGGSEEASAAPLLLAHPCSVLQLLLRACAGCLVRLLHGHCSDGDDADPKAAADDDDDAAPEAAAAAADGGDKAATYLYMQEVWAVRRRPTTPGRPREGSGGNGGNHH
>ZmPROPEP1
MDERGEKEEEHGVVEEETAAVVLKEVEVEMEMVGGSEEASAAPLLLAHPCSLLQLLLRACAGCLVRLLHGHCSDGANDDPKAAADDDDAAPEAAAAAAAAAGDGGDKAATYLYMQEVWAVRRRPTTPGRPREGSGGNGGNHH
>ZmPROPEP2
MDEHGEKEENKSQDSALAAEQREETAAAEGEDTSEESTDQREDGHGYKADESAGLLPEDDVGSGEASAAPHFGHPCSLLRACAGFLGLHGCGGDQKPAAAAVAASAAEAATAAAASSSQDEEDGGVDMAKANGFYMHEVITRVWAVAVRRPRPRPPDHAREGSGGNGGVHH
>ZmPROPEP3
MDQRVSLQESSSDRRRKRKDVAAAVPEGVHGESTDNGGYDTDETARGVLTKEQQAVVDVVEEEASAPLQLLLRACAGCLVGLLRGYRSDPKPSAAAAASVGAESPQKGDKPFGSEVVATQVLAATRTPPWPPSSPPEEGSGGNGGSHN
>ZmPROPEP4
AQATSPLARQLLRHVSSGLVAAAFHRPAPAISLPSAPRGADDVALAASHHQRLRPAPSPKGRPGAPKQGSGGQVHAAPAMATIASAVMPPTNAVTAAAATTHVVTRGPARPGLPAQGGGGGKTHGAPAAAKARAAMPGPAPPARPKEGSGGKVHVASPAAMSSASVLMRGPAPPGHPAEGAGGRGGSIHSISS
>ZmPROPEP5
MPYICNRSSTNKKGAPRPPKGPAVKAMTTSSSWLSLPIQLLRYAPSSSSSNRLGLGSVHRPSPHCARMHMQPAKGLKPVTATGRGDGGGVDAASPLRLLADEVAPELHAAAKRMVGGGALHSPKGRPGSPTEGSGGGKIRTTHAAAPTTTFARARGPTPPGLPAEGSGGNGGTKH
>NoPROPEP
MEEAADITEKKERGDEETSLTKVYDISKNPIFHFQEAIRAILNCLGFESSKPESSSSSSSSSMSDQKEEKEEENIKEESSEQEKCVFQEEDGPEGKQASTNTNNENPSTPSANDPPQSQTLVRLLFPLLNCALSSLSYEFI
>CocanPROPEP
MEDTTSTGRSSGVGDHDVYNPCSFLRKAASAMLKCLGFDEAKPYVDDHGNKSSSCSKEKDEEKFNNERNGCSGQDDQSSYSPLDPRSSMDPADDPPMEDLAGRGRTPPRPGIRTGNPQTNSSSS
>CohumPROPEP
MEDTSSTRRSSGVGNHDVYNPCSFLRKAVSAMLKCLGFDEAKPYVDDHGNKSSSCSKEKDEEKFNNERNGCSGQDDQSSYSPLDPRSSMDPADDPPMVRDLLDSFFHFLSYHFLLLFNFWPIYFLLADGVPCLFIFLFCVECDVEFD
>SchPROPEP
MEEKKESRSSVYDEVITKNQFFYLQECIKAILKCLGFESSKLVHQASSSSSSSSSSSMLGTNNKEEEEESEKQEQECVLFHEDGNKQGSDSTNDNYENDPPVETNDEDPTQSETPILATDRRGRPPSRPKVGSGPPPQNN
>SchPROPEPb
MEEKKESRSSVYDEVITKNPFFYLQECIKAILKCLGFESSKLVHQASSSSSSSSSSSSSSSSMLGTNSKKEEEESEKQEQECVLFHEDGNKQGSDSTNDNYENDPPVETNDEDPTQSETLILATDRRGRPPSRPKVVSGPPPQNN
>PetaxPROPEP
MSNTSRVYDVTAKNPMFYFQEAIKAILNCLGFESSKPKDSSSSSSSSSSSSSSSISDKKEEDDKNIKEESEQQQTCVFQEDPEGKKDSDSANNNEDDPPANDPPQSETLIEAATGRRGRTPPKSGISQGSPPQHN
>PetinPROPEP
MEDITEKKERGRGDEESSLTKVYDISKNPIFYLQEAIRVILNCLGFESSKPESSSSSSSSSSSMSDQKEEKEEENINEESGEKENCVFQEEDGPEVKQASTNINNENPSTPSANDPPQSQTLIEAATRRGRTPPRPGVSRGSPPQNN
>NaPROPEP
MEDITEKKERGRGDEESSLTKVYDISKNPIFYLQEAIRVILNCLGFESSKPESSSSSSSSSSSMSDQKEEKEEENINEESGEKENCVFQEEDGPEVKQASTNINNENPSTPSANDPPQSQTLIEAATRRGRTPPRPGVSRGSPPQNN
>NtabPROPEP
MEEAADITEKKERGDEETSLTKVYDISKNPIFYFQEAIRAILNCLGFESSKPESSSSSSSSSMSDQKEEKEEESIKEESSEQEKCVFQEEDGPEGKQASTNTNNENPSTPSANDPPQSQTLIEAATRRGRTPPRPGVSRGSPPQNN
>SpenPROPEP
MEEKKESRSSVYDEVITKNPFFYLQEGIKAILKCLGFESSKLVHQASSSSSSSSSSSSSSMLGTNNKKEEEESEKQEQECVLFHEDGNKQGSDSTNDNYENNPPVETNDEDPPQSETLILATDRRGRPPSRPKVGSGPPPQNN
>ScoPROPEP
MEEKKESRSVYDEVITKNPMFYLQEGIKAILKCLGFESSKLVHQASSSSSSSSSMSDTNKKEEEESEKQEQECVLFQEDGNKQGSDSTNDNSKNDPPVENDDEDPPQSETLILATERRGRPPSRPKVGSGPPPQNN
>CapannPROPEP
MEEGADTREKRESGITTGYDVTKNPMFCLQEAIRTILKCLGFESSKPDHPSSSSSSSSMSNDTKKEEENNIIEEQSEQQKCVFQQDDGQGNQKQDDDPPAEVDDPPPVIEAATGRRRGRPPSRPGVGRGPPPENN
>CapbacPROPEP
MEEGADTREKRESGITTGYDVTKNPMFCLQEAIRTILKCLGFESSKPDHPISSSSSSMSNDTKKEEENNIIEDQSEQQKCVFQQDDGQGNQKQDDDPPAEVDDPPPVIEAATSRRRGRPPSRPGVGRGPPPENN
>CapchiPROPEP
MEEGADSREKRESGITTGYDVTKNPMFCLQEAIRTILKCLGFESSKPDHPSSSSSSSSMSNDTKKEEENNIIEEQSEQQKCVFQQDDGQGNQKQDDDPPAEVDDPSPVIEAATGRRRGRSPSRPGVGRGPPPENN
>SpimPROPEP
MEEKKESRSSVYDEVITKNPFFYLQEGIKAILKCLGFESSKLVHQASSSSSSSSSSSSSSSSSMLGTNNKKEEEESEKQEQECVLFHEDGKKQGSDSTNDNYENDPPAETNDEDPTLILATDRRGRPPSRPKVGSGPPPQNN
