# Supplementary material for: Pathogen elicitor peptide (pep), systemin, and their receptors in tomato: sequence analysis sheds light on standing disagreements about biotic stress signaling components
Source: BMC Plant Biol. 2024 Jul 30;24:728. doi: 10.1186/s12870-024-05403-y (PMC11289955; doi:10.1186/s12870-024-05403-y)
Supplement: Supplementary file 9 — Supplementary Material 9 [file 12870_2024_5403_MOESM9_ESM.txt]

>Solyc01g010030.2 SlGC57
MS-I---V----S-----P-----------P-----------------L-----S-------SS---T----P--F----
----AA--P--P-I--A-------LN-----------S------------------------------------------
----------PAP-I-Y---------------------------------------------------------------
--------------Q---P-NE-N----------------------------------SS-S-----------IAS----
--------------------------------------PQ----SAP-L-------------------------------
----------------------VAT-S-------PLPE------------------------------------------
-SP-P-PPT-N--I---TLPPPA---------------------------------------------------------
--------------------------------------------------------------------------------
--------------------------------------------------------------------------------
--------------------------------------------------------------------------------
--------------------------------------------------------------------------------
-------------------SSP-QPQ-PPI--------------------------------------STP-TPP-----
------------------AES--APPIISP------------------------------------------P-------
--P--T--PSGPPAS--SLTPP------------PSSSPPASPTESP----------SSS--TPSSPPPLPPQPEPTRPA
SS----P-PPPSTHP---PALS-PPHS-SIR-P-----------------P----ALSPPPPVQN---P-RT--PPAPR-
-----------------------S-PGNPS-------------------PEP----------------------------
-----------PK------RSPPS---S---------------------------------------------------K
P-------------------------------------------------------------------------------
--------------------------------------------------------------------------------
---------P-ANAPPSKPP----------------RN------------------------------------------
----------------------------TPDS------------------------PALVPP------------------
--------------------------------------------------------------------------------
-----------------KNSPPSPDAL---PP-IN-SA-----SSSSPPTNSSPPQS-----------------------
-------------TN---------------------------------GA-----Q-PSL-----------------TPP
---S-----------------------------------------------------------PS-FPS--G-NT--TTS
S---------------------------------------------------------------------N---------
-----------------S-SAVK---------------------------------------------------------
--------------------------------S-KD-IGDG---G-I-G-IG-G-SVA-I--G--I--I-L--VFLLLGI
-VGAAG---W-C--IC--K-RK--KK-D-S---G--------------------LS-G----------------------
----GYILPTTLIS----SP-K--S--G-SASLKFRESKP-EIGN-G-----------------------AGSNIANTT-
-GN-T-----------GG--L-G-QSK--PWFTYQELLEATNEF-SEHNLLGEGGFGSVYKGCLA-N----------G--
RDIAVKKLNI-Y--------------------------------------------------------------------
--------------------------------------------------------------------------------
--------------------------------------------------------------------------------
--------------------------------------------------------------------------------
--------------------------------------------------------------------------------
--------------------------------------------------------------------------------
--------------------------------------------------------------------------------
--------------------------------------------------------------------------------
--------------------------------------------------------------------------------
--------------------------------------------------------------------------------
---------------------------------------------------------------------------G--S-
---------------------------QGEREFRAEVEIISRIHHRHLVSLVGYCIY--E--------N-GRLLVYDYVS
NDTLYFHLH-----E--QG-------RPVMDWATRVKIAVGAARGIAYLHEDCCP-RIIHRDIKSSNILLDNNFDARVAD
FGLAKLAQD---A----K--S----H-VTTRVMGTFGYMAPEYASSGKLTEKSDVFSFGVVLLELITGRKSVDASQ-P--
LG--EE-SLVEW--------ARPLLG-------------------NALEKE-----E-FDQLTDPRLGT-N---Y-----
----I----DSEMFQMIEIAAACVRHSAAKRPGMGQIMRAFDSMLM----S-DL-T--N----GM--------------K
V--G-------------------ES--A-I--Y--------N---SAEQ-----S-----A-------------------
--------------------------------------------------------------------------------
-------QI----------------R-----------------L-------FR----R------M--A--------FPSQ
-----DV--------------------------------N-S-D------------------F---S---SQ--------
-----------------------S------T--N-YS-R-----------------------------------------
--------------------------------------------------------------------------------
-----------------------------------------------------------EL-S---------E-HV*
>Solyc03g112580.2 SlGC17 **
MP-V---Y----S-----W-----------T-----------------L-----F--------F---F----FL-F----
-----T-------T--T-------SS-----------A------------------------------LN-----PQ--G
Q---ALL--LWKTTS-L-----N--GS-LDVLS--NWDP---------T---D---------------------------
-------ETPC--GW---F-GL-TCNF-N------------------------------K-E-----------VVELELK
YVDL-----------------------------L---GIV----PSN-F-----SSLVSL--------------------
---NSLVLS----------GTNL-S-G-------VIPK--E-----IGM-LQ-GLKFLD-----L--SD-----N--AL-
-TG-E-IPT-E--I-F-HLPKLEQLHINSNRLVGSIPEDIGNLTSLVWLIF----------------------YDN-QLS
GG-----IPT----------------------------------------------------S-IGN-LK----KLEI--
----IR-G---GGNKNL-EG------------------------PLPQEIGNC-SNLVM-------LGLAETSI------
---------------------SGFLPSSLGQ-LKRL------------------------ETLAVYT-SLLS-GQIPPEL
GD-CSKLQNI----------------------------------------------------------------------
---------YLYENSLTG-SIP-ARL-GNL----------------KNLQNLL-----LWQNNLVGTIPPE-LGN-----
-CQQ---LQVIDISMNSLTGS--IPESFGRLNSMQELQL------------------SVNQISGRIPAQIGNC-------
--T--GLTHIELDNNEITGSIP------------SEF---------G----------NLS----NLTL-------LFLWQ
NRL-EGE-IPSS--I---SSCYNLEAV-DLS-QN-ALTGSI-PKGIFDL-Q----KLNKLLLLSN---N-LS--GPIPP-
-----------------------E-IGNCS-------------------SLI----------------------------
-----------RLR--AN-DNKL------------------------------------------------------TGS
LPPEI-GR-LKN---------------------------------LNFLDVG-SNHLTGIIPPEIS-------GC-----
-----RNLTFLDLHS-NSISGNLPENLDQL--A---------------------ILQFIDVSDNLIEGTLSPSFGSLTSL
TKL--VL--G-KNRFSGPIP----------------TQ------------------------------------------
----------------------------LGSC------------------------MKLQ--------------------
-------------------LIDLSGNQ-LSGEIPASVGKIPGLE---------------------------IALNLS---
--------W----NQLSGEIPAEFAAL---DK-LG-VL-----DLSHNHLSGDLH-F-----------------------
-------------LAD-----------------------LQNLVVLN-VS-----H-NNL-----------------SGH
---VP------------------------DT-------S-F-FS---------------KLPLSV-L-A--G-NP--DLC
FP-G------N------------------------Q-CS----------------------------A-DK---------
-----------GG--------G----------------------------------------------------------
-----------------------------------V-RRTKAA-R-V-A-MV---VLL-S--A--A--C-A--LL---MA
-A---F---Y-I--ILSGK-IR--NR-K-AHD-Y--------------------DL-D--------------GD------
----NDVEL-------------------------------------G------------------------P------P-
-WE-V-----------TV--Y----QK--LDLSIT---DVAKCL-TVGNVLGRGRSGVVYKVNIP-S----------G--
LTIAVKRFRA-S--------------------------------------------------------------------
--------------------------------------------------------------------------------
--------------------------------------------------------------------------------
--------------------------------------------------------------------------------
--------------------------------------------------------------------------------
--------------------------------------------------------------------------------
--------------------------------------------------------------------------------
--------------------------------------------------------------------------------
--------------------------------------------------------------------------------
--------------------------------------------------------------------------------
---------------------------------------------------------------------------D--K-
---------------------------HSMSAFSSEIATLARIRHRNIVKLLGWAAN--R--------K-TKLLFYDYLP
NGTLGSFLH-----E--GF-------GGLIEWETRFKIALGVAEGLAYLHHDCVP-PILHRDVKAQNILLGDRYEPCLAD
FGLARLMEE---E-N--S--S---IT-ANPQFAGSYGYFAPEYACMLKITEKSDVFSFGVVLLEIITGKKPADPSF-P--
-D--GQ-HVIQW--------VRDHLK------------------SK----K-----D-PVDVIDPRLQG-H---P-----
--DTQ----IQEMLQALGIALLCTSNRAEDRPTMKDVVALLKEIIH----E-HA-T--G----SE--------------A
K--K---------------TSNNSS--K-L-----------S--------------------------------------
--------------------------------------------------------------------------------
--------------------------------------------------------------------------------
------D--------------------------------T-P-SFSYSSSVTPAQLLRLQGSF-------NC--------
--------------------------SLTHSS-S-SV-S-----------------------------------------
--------------------------------------------------------------------------------
-----------------------------------------------------------YS-T---------S-NQ*
>AtPXY
MK-K---K----N-----I-----------SPS-----LVLHPLLL--L-----L-------LP---F----FA-F----
----NS--L---------------AL-----------K------------------------------FS-----PQ--L
L---SLL--SLKT-S-L-----S--GP-PSAFQ--DWKV---------P--VNG---QND--------------------
-------AVWC--SW---S-GV-VCDN-V--T---------------------------A-Q-----------VISLDLS
HRNL-----------------------------S---GRI----PIQ-I-----RYLSSL--------------------
---LYLNLS----------GNSL-E-G-------SFPT--S-----IFD-LT-KLTTLD-----I--SR-----N--SF-
-DS-S-FPP-G--I-S-KLKFLK------------------------VFNA----------------------FSN-NFE
GL-----LPS----------------------------------------------------D-VSR-LR----FLEE--
----LN-F---GGSY-F-EG------------------------EIPAAYGGL-QRLKF-------IHLAGNVL------
---------------------GGKLPPRLGL-LTEL------------------------QHMEIGY-NHFN-GNIPSEF
AL-LSNLKYF----------------------------------------------------------------------
---------DVSNCSLSG-SLP-QEL-GNL----------------SNLETLF-----LFQNGFTGEIPES-YSN-----
-LKS---LKLLDFSSNQLSGS--IPSGFST------------------------------------------L-------
--K--NLTWLSLISNNLSGEVP------------EGI---------G----------ELP----ELTT-------LFLWN
NNF-TGV-LPHK--L---GSNGKLETM-DVS-NN-SFTGTI-PSSLCHG-N----KLYKLILFSN---M-FE--GELPK-
-----------------------S-LTRCE-------------------SLW----------------------------
-----------RFR--SQ-NNRL------------------------------------------------------NGT
IPIGF-GS-LRN---------------------------------LTFVDLS-NNRFTDQIPADFA-------TA-----
-----PVLQYLNLST-NFFHRKLPENIWKA--P---------------------------------------------NL
QIF--SA--S-FSNLIGEIP----------------N-------------------------------------------
----------------------------YVGC------------------------KSFY--------------------
-------------------RIELQGNS-LNGTIPWDIGHCEKLL----------------------------CLNLS---
--------Q----NHLNGIIPWEISTL---PS-IA-DV-----DLSHNLLTGTIPSD-----------------------
-------------FGS-----------------------SKTITTFN-VS-----Y-NQL-----------------IGP
---IP------------------------SG---------S-FA---------------HLNPSF-F-S--S-NE--GLC
GD-LV-----GK-----------------------P-CN----------------------------S-DR---------
-----------FNA------GNA--DIDGHHK-E----------------------------------------------
--------------------------------E-RP-KKTAGA-I-V-W-IL-AAAIG-V--G--F--F-V--LV---AA
-T---R---C-----F--Q-KS--YG-N-R---V--------------------DG-G--------------GR------
----NGG-D-------------------------------------I------------------------G------P-
-WK-L-----------TA--F----QR--LNFTAD---DVVECLSKTDNILGMGSTGTVYKAEMP-N----------G--
EIIAVKKLWG-K--------------------------------------------------------------------
--------------------------------------------------------------------------------
--------------------------------------------------------------------------------
--------------------------------------------------------------------------------
--------------------------------------------------------------------------------
--------------------------------------------------------------------------------
--------------------------------------------------------------------------------
--------------------------------------------------------------------------------
--------------------------------------------------------------------------------
--------------------------------------------------------------------------------
---------------------------------------------------------------------------N--KE
--------------N--------GKIRRRKSGVLAEVDVLGNVRHRNIVRLLGCCTN--R--------D-CTMLLYEYMP
NGSLDDLLH-----G--GDKT----MTAAAEWTALYQIAIGVAQGICYLHHDCDP-VIVHRDLKPSNILLDADFEARVAD
FGVAKLIQT---D-E--S----------MSVVAGSYGYIAPEYAYTLQVDKKSDIYSYGVILLEIITGKRSVEPEF-G--
-E--GN-SIVDW--------VRSKLK------------------TK----E-----D-VEEVLDKSMGR-S---C-----
--SLI----REEMKQMLRIALLCTSRSPTDRPPMRDVLLILQEAKP----K-RK-T--V----GD--------------N
VIVV------------------GDV-ND-V-----------N--------------------------------------
--------------------------------------------------------------------------------
--------------------------------------------------------------------------------
------F--------------------------------E-D-V------------------C-------SV--------
-----------------------------DVG-H-DV-K-----------------------------------------
--------------------------------------------------------------------------------
-----------------------------------------------------------CQ-R---------I-GV*
>Solyc04g081080.1 SlGC3
MS-T---A----T-----F-----------L-----------------L-----SPPLVVVALT---W----LL-I----
----SV--F--S-M--A-------EN-----------V------------------------------TE-----TE--M
E---ALM--SFKR-N-L-----E--DP-LGVLD--GWDL---------S--TS---------------------------
-------LAPC--DW---R-GV-LCGA--------------------------------G-R-----------VRELRLP
GLQL-----------------------------S---GRL----TDQ-V-----GNLRQL--------------------
---RRLSLH----------SNNF-N-G-------SVPR--S-----LAQ-CA-LLRAVY-----F--HY-----N--SF-
-SG-E-LPP-A--I-S-NLTNLQ------------------------VLNLAHNFLSGHVSGNVPASLRFLDLSSN-ILS
GG-----IPG----------------------------------------------------N-FSA-DS----QLEL--
----LN-L---SFNR-F-SG------------------------EIPASIGAL-QKLEY-------LWLDSNQL------
---------------------YGTIPSAISN-ISTL------------------------IHLSSSD-NHLQ-GLIPATI
GS-LSSLQVITLSQNQLSGVVPASFFCNGSVNAHAIRIIELSFNAITGLTKPENAACLSALEVLTLHGNHINGVFPEWLT
-SFSSLKVLDISGNAISG-TLP-NDI-GNL----------------RFLEELR-----LGNNTLTGDIPSN-IVN-----
-FGS---LGVLDLGGNRFSGL--IPQFLGK------------------------------------------L-------
--T--GLRMLSLSGNRFSGSIP------------DSL---------G----------SLY----QLEF-------LDLSM
NDL-NGS-LPQN--L---MLLSNLTSL-NLS-SN-LFYGEI-PRGIGNL-H----GLEVLNVSNC---G-FS--GNIPTS
IGSLLRLTTLDVSKQNLSGELPFD-IFGLP-------------------SLR----------------------------
-----------VVA--LQ-ENML------------------------------------------------------TGD
GLEGF-SS-LSG---------------------------------LEYLNLS-SNAFYGQVPKTYG-------FL-----
-----TSLKVLSMSN-SGINGSIPAELGNC--S---------------------------------------------GL
QVL--EL--R-GNKLTGQIP----------------KD------------------------------------------
----------------------------FSRL------------------------SHLR--------------------
-------------------KLDLGHNG-LTGEIPENISNCLSLA----------------------------TLLLD---
--------S----NHISGHIPESLSKL---SN-LE-ML-----DLSSNNLNGSIPSS-----------------------
-------------LSL-----------------------ISSLRYLN-IS-----H-NHL-----------------EGE
---IP------------------------EA-------L-G-SR---------------FKDPSL-F-A--A-NN--DLC
GK-PL-----K------------------------E-CN----------------------------D-VR---------
-----------R--------------------------------------------------------------------
-------------------------------------KRKK-L-I-L-F-IV-LAAVG-A--F-FV--A-V--FC---CG
-Y---I---Y-G--LI--LWHK--KL-K-G---S-------------------AEG-KK-RSPGRTSSGGEGGR------
----GSG-E-------------------------------------N------------------------G------G-
-PK-L-----------VM--F----NN---KITYAETLEATRQF-DEENVLSRGKYGLVFKATFA-D----------G--
MVLAIRRLPD-T--------------------------------------------------------------------
--------------------------------------------------------------------------------
--------------------------------------------------------------------------------
--------------------------------------------------------------------------------
--------------------------------------------------------------------------------
--------------------------------------------------------------------------------
--------------------------------------------------------------------------------
--------------------------------------------------------------------------------
--------------------------------------------------------------------------------
--------------------------------------------------------------------------------
---------------------------------------------------------------------------S----
---------------------------IEVNTFRKEAESLGKVKHRNLTVVRGYYAGPPP--------D-VRFVVYDYMP
NGNLATLLQ-----E--ASHQ----DGHVLNWPMRHLIALGIARGLAYLHSV----SLIHGDVKPQNVLFDADFEAHLSD
FGLDKLSLV---ATP--A-ET----S-TSSTPVGTLGYIAPEVALTGQPTKEADVYSFGIVLLEILTGRKPVMFNG----
----DE-DIVKW--------VKRQLQ-------------------R----G-----Q-ISELLEPGLLE-L---DP----
-ESSE----WEEFLLGIKVGLLCTMPDPLERPSMTDIVFMLEGCRV----G-PD-I--P----SS--------------A
--------------------------------------------------------------------------------
--------------------------------------------------------------------------------
--------------------------------------------------------------------------------
--------------------------------------------------------------------------------
-----------------------------------DP-T-----------------------------------------
--------------------------------------------------------------------------------
-----------------------------------------------------------TL-P---------S-PM*
>Solyc02g079990.2 SlGC79
MA-N---Q----Q-----K-----------L--------------Q--I-----F--------L---I----FH-I----
----FH--CLII-A--Q--------P-----------D---LL-FS----------------------------------
--------------------------------------------------------------------------------
---------DC--GL---N-GN-Y--------------------------------------------------------
--TQ-----------------------------N---SAY----QSN-L-----NTLL----------------------
--------------------------S-------S---------------------------------------------
------LSS-N--M-----------------------------------------------------------DEY-GF-
--------------------------------------------------------------------------------
--------------------------------------------------------------------------------
--------------------------------------------------------------------------------
--------------------------------------------------------------------------------
--------------------------------------------------------------------------------
--------------------------------------------------------------------------------
----------------------------------YNT---------S-------------------------------I-
------G-RNTD--I---VSAIVLCRG-DVE-------------------------------------------------
--------------------------------------------------------------------------------
-----------------------------------LQ--ECR---------NC---------------------------
---------VNN---------------------------------TAHKLVR-SCPEQKEAFGGYD-------DC-----
--------------------------------------------------------------------------------
-ML--QY--T-SRSIIGTSS----------------ND------------------------------------------
----------------------------PLLY--------MWDS------------GNASKP------------------
-------------------------EE-FNRELKKLVDRLRGEAANGDPLRKYATGSATDPNDQTIYALVQCTPDLS---
--------P----QDCSDCLTNAYGAM---AT-CP-CN-----GNRGSRQIG--PRC-----------------------
-------------NFR------------------------YQSYRFF--K-----Q-VAV-----------QS----HSP
---PP------------------------G------------------------------------------------RS
--------------------------------------------------------------------------------
----------------A---FAG---------------------------------------------------------
--------------------------------K-ED-KSAR-I-V-I-I-IV-V-ST--V--A--T--I-I--FM---LC
-T---F---V-I--LM--K-MR--KR-K-L---M--------------------HK-I----------------------
----Q-----------------------------------------S------------------------R------H-
-V--D-----------DI--DIT-AES--LQYDLSTIRAATDNF-SSSNKLGEGGFGPVYKGVLS-N----------G--
QEVAVKRLSV-D--------------------------------------------------------------------
--------------------------------------------------------------------------------
--------------------------------------------------------------------------------
--------------------------------------------------------------------------------
--------------------------------------------------------------------------------
--------------------------------------------------------------------------------
--------------------------------------------------------------------------------
--------------------------------------------------------------------------------
--------------------------------------------------------------------------------
--------------------------------------------------------------------------------
---------------------------------------------------------------------------S--G-
---------------------------QGDLEFKNEVLLVARLQHRNLVRLQGFCFD--G--------T-ERLLVYEFVP
NASLDQFLF-----D--PD------KRKQLNWEKRSKIIGGVAKGILYLHEDSRL-RIIHRDLKASNVLLDAEMNPKISD
FGMARLFTL---D-E--T--Q----G-STTRIVGTYGYMAPEYAMHGQFSVKSDVFSFGVLVLEIISGQKNTCFKN-G--
ES--VE-DLLSN--------AWMNWR-------------------E----E-----T-TTNLIDPMLRE-S---S-----
---GM----ARDIMRCIHIALLCVQENISDRPTMAAVVLMLSSLSL----N-LP-L--P----SG---------------
P--A-------------------YY--THN-----------D---ITSG-----I-----S-------------------
--------------------------------------------------------------------------------
-------LT------------------------Q-------------E-------YN---------SR----S--S-GPR
-----EL-------------------------------AK-S-K------------------S---I---SS--------
-----------------------------SHN-E-AS-I-----------------------------------------
--------------------------------------------------------------------------------
-----------------------------------------------------------TE-L---------S-PG*
>Solyc10g076530.1 SlGC33 
MD------------------------------------------------------------------------------
--------------------------------------------------------------------------------
--------------------------------------------------------------------------------
--------------------------------------------------------------------------------
--------------------------------------------------------------------------------
--------------------------------------------------------------------------------
--------------------------------------------------------------------------------
--------------------------------------------------------------------------------
--------------------------------------------------------------------------------
--------------------------------------------------------------------------------
--------------------------------------------------------------------------------
--------------------------------------------------------------------------------
--------------------------------------------------------------------------------
--------------------------------------------------------------------------------
VIE-GEC-TGKG--C---C--QT----------------------------------------------------QIPK-
-----------------------G-LKYYN-------------------TTM----------------------------
-----------SS---TK--------------------------------------------------------------
----------------------------------------------------------NH--------------------
--------------------------------T---------------------------------------------HV
WSF--NS--C-LYAFLGEAD----------------H-------------------------------------------
--------------------------------------------------------------------------------
-------------------------IH-F--------QGL---------------------------------PDLG---
--------DDLNVNNFYD------------------------------RIKDSVPIV-----------------------
-------------LD------------------------------WA-IG-----S--LT-----------------CTQ
---ALK-NEDYACSE--NSHCIDS--D-TGL-------G-G-YR---------------CSCNTG-Y-Q--G-NP--YLN
QG-CQDV---D------------------------E-CV----------------------------DYPNN---SLCQQ
MCINTPGSYNCSCP--HG--YTGDGKKDGRGCIA----------------------------------------------
--------------------------------P-YH--DEF-P-W-I-K-FS-A-GIG-A--G-AC--I-S--LV---VG
-I---V---W-L--CF--R-IR--KR-K-L---I--------------------EV-R----------------------
----EKF-FQ-QNG-G--L--L-------------L------KH--R------------------------I------S-
-T--N-----------DG--D-V-KAT--KIFTAEELKKATNNH-ANDRILGRGGHAIVYRGVLS-D----------N--
RVVAIKKSRI-V--------------------------------------------------------------------
--------------------------------------------------------------------------------
--------------------------------------------------------------------------------
--------------------------------------------------------------------------------
--------------------------------------------------------------------------------
--------------------------------------------------------------------------------
--------------------------------------------------------------------------------
--------------------------------------------------------------------------------
--------------------------------------------------------------------------------
--------------------------------------------------------------------------------
---------------------------------------------------------------------------D--E-
---------------------------SQIEQFINEVLILTQINHRNVVRLFGCCLE--D--------E-VPLLVYEYVS
EGTLYEHIH-----S--QR------RAGWLNWQNRLRIAIETATALAYLHSFASM-PIIHRDVKSSNILLDEFSTAKVAD
FGASRLIPL---D----Q--T----R-VATLVQGTFGYLDPEYIFKSQLTDKSDVYSFGVVLAELLTGLKPVSGDR-N--
DD--QK-NLADY--------FVSSVN-------------------N----N-----R-LFQILDRRVL------------
--------------------------------------------------------------------------------
--------------------------------------------------------------------------------
--------------------------------------------------------------------------------
--------------------------------------------------------------------------------
--------------------------------------------------------------------------------
--------------------------------------------------------------------------------
--------------------------------------------------------------------------------
----------------------------------------------------------------------------*
>Solyc02g030300.2 SlGC92 
MK-A---I----N-----I--------L--F-----------------F-----F--------S----------------
----SIW-I--L-S--T-------AL-----------D------------------------------TI-----PL--N
Q----PL--TDGS-T-I-----I--SS-GAKFKLEFFSP---------G---T---------------------------
--------SGK--RY---L-GI-LFNK-V--T-----------------------------V-----------QTVVWVA
NRET----------------------------------PL----NDT-S--SA-LNLTRQ--------------------
---GILTLVN-GS-GRVIWSSNS-T-RH----MENPIA--Q-----LLD-SG-NLVVRN-----D--ST----EN--YL-
-WQ-S-FDY-P--T-D----------------------------------------------------------------
---------------------------------------------------------------------T----SLPG--
----MI-L---GIDL-K-TG------------------------FRGFLRSWK---------------------------
---------------------------------------------------------------------SRN-NPSEGEF
SW-V--I-------------------------------------------------------------------------
--------------DLRG--FP-QPF-VM------------------NGSIERYRSGPWNGRGFSNS-PSQ-L-------
-PSP---DYNYTYVSDPE--K--VSF------------------------------------------------------
-------------------------------------------------------------------M-------YQLTD
RSILARV-VMQV--S---GVLQLSIWN-NQT-QNWDEYVSV-PADNCDI-Y----GQCQAYGLCN---S-G---------
-----------------------N-SPICR-------------------CPD----------------------------
-----------KFEPKDP-REWE------------------------------------------------------RGN
--------------------------------------------------------------------------------
--------------------------------------------------------------------------------
--------------WS----------------------------------------------------------------
--------------------------------------------------------------------------------
-----------------------------KG--------CARKT----------------------------SLNCQ---
--------K-----------------------------------------------------------------------
----------------------------------------------E-VK-----F-LKY-----------------PGI
--KIP------------------------DT-------R---FA--------------------W-Y-RRGV-TL--N--
----------------------------------------------------------------------------ACEE
LCL-----RNCSCM--AY--ANPDITGTNEGCLLWFNELMDIREFGA---SGQDIYVKLD--------------------
------------AS-------EL------G--N----SSTE-K-V-K-I-LS-I-SLP-V--A--A--L-G--LL---LA
-L---C-LIL-Y--VW--R-KK--KD-Q-N---Q-------------------QHF-SK---------------------
----GRG-TK-SS------------------------------ET-F------------------------S------T-
-NE-S-----------KD--E-E-LDL--PLFDFETISHATNNF-SLSNKLGEGGFGPVYKGVLK-D----------G--
QEIAVKRLSR-Y--------------------------------------------------------------------
--------------------------------------------------------------------------------
--------------------------------------------------------------------------------
--------------------------------------------------------------------------------
--------------------------------------------------------------------------------
--------------------------------------------------------------------------------
--------------------------------------------------------------------------------
--------------------------------------------------------------------------------
--------------------------------------------------------------------------------
--------------------------------------------------------------------------------
---------------------------------------------------------------------------S--A-
---------------------------QGTDEFKNEVIFIAKLQHRNLVKLLGCCLQ--A--------G-EKMLVYEYMP
NNSLDWFLF-----D--TD------RRSLLDWPKCFHIINGIARGLLYLHQDSRL-RIIHRDLKPSNVLLDTDMNPKISD
FGMARSFGG---N-E--T--G----A-MTKRVVGTYGYMSPEYAEEGKFSVKSDVFSFGVLVLEILSRKRNRGFFH-P--
DH--NH-NLLGH--------VYILFK-------------------E----S-----R-VMEVIDEQLRQ-S---C-----
----N----QYEVERSAHVGLLCVQQCPEDRPSMASVVLMLGSDVA----L-P--L--P----KE---------------
P--G-------------------FF--NGR-----------S---QSTA-----T-------------------------
--------------------------------------------------------------------------------
------------------------------------------------------------------------------EA
-----DT--------------------------------SSS-K------------------H---G---ET--------
-----------------------------SIN-E-LS-I-----------------------------------------
--------------------------------------------------------------------------------
-----------------------------------------------------------TQ-L---------D-AR*
>Solyc01g103530.2 SlGC7
ML-P---L----I-----L-----------V-----------------T-----L------------F----TL-V----
-----G-------T--S-------LS-----------S------------------------------IS-----TD--V
H---ALL--SLKQ-G-F-----D--FS-NSVLS--SWDV---------S--NP---------------------------
-------SSVC--SW---V-GI-KCLQ-D--------------------------------R-----------VVSINLS
NMEL-----------------------------Y---GSV----SPV-I-----SRLDKL--------------------
---VELSID----------GNNF-T-G-------EIK---------IEN-MR-SLKSLN-----I--SN-----N--MF-
-SG-S-LDW-N--Y-T-SLANLE------------------------VLDA----------------------YNN-NFS
SF-----LPV----------------------------------------------------G-VVS-LE----KLKY--
----LD-L---GGNY-F-YG------------------------RIPESYGDL-IGLEY-------LQLAGNDL------
---------------------HGRIPRALGN-LTNL------------------------KEIYLGYFNVFV-GGIPKEF
GK-LENLVHM----------------------------------------------------------------------
---------DISNCELDG-PIP-PEL-GNL----------------KLLNTLF-----LHINLLSGQIPKE-LGN-----
-LTG---LVNLDLSANALTGE--IPFELIN------------------------------------------L-------
--Q--QLSLFNLFMNKLHGSIP------------DFI---------A----------DYP----DLKV-------LGLWM
NNF-TGI-IPQK--L---GQNEKLQEL-DLS-SN-KLTGTI-PKHLCAS-K----QLRILILLKN---F-LF--GSIPE-
-----------------------D-LGTCL-------------------SLV----------------------------
-----------RLR--LG-QNYL------------------------------------------------------NGS
IPNGF-IY-MPE---------------------------------LNLVELH-NNYLSGNLSENSI----TSSKP-----
-----AKLGQLNLSN-NQLSGSLPFSLSNF--S---------------------------------------------SL
QIL--SL--G-GNQFSGPIP----------------TS------------------------------------------
----------------------------IGQL------------------------TQAL--------------------
-------------------KIDLSHNF-LSGEIPPEIGNCVHLT----------------------------YLDLS---
--------Q----NNFSGSIPPRVSEI---RI-LN-YL-----NLSRNHLNETIPKS-----------------------
-------------IGT-----------------------MRSLTTAD-FS-----F-NDL-----------------SGK
---LP------------------------ES-------G-Q-FA---------------YFNATS-F-A--G-NP--QLC
GS-LL-----NN-----------------------P-CN----------------------------F-TL---------
-----------IT-------------------------------------------------------------------
--------------------------------D-PP-GKSH-G-D-F-K-LI-F-ALG-L--L--I--C-S--LV---FA
-A---A---A----II--K-AK--SF-K-K---T----------------------------------------------
--------G-------------------------------------A------------------------D------S-
-WK-M-----------TA--F----QK--VEFSVA---NVLECV-KDGNVIGRGGAGIVYHGKMP-N----------G--
VEIAVKKLLG-F--------------------------------------------------------------------
--------------------------------------------------------------------------------
--------------------------------------------------------------------------------
--------------------------------------------------------------------------------
--------------------------------------------------------------------------------
--------------------------------------------------------------------------------
--------------------------------------------------------------------------------
--------------------------------------------------------------------------------
--------------------------------------------------------------------------------
--------------------------------------------------------------------------------
---------------------------------------------------------------------------G--N-
-----------------------N---SHDHGFRAEIRTLGNIRHRNIVRLVAFCSN--K--------E-TNLLVYEYMR
NGSLGEALH-----G--KK-------GGFLSWNLRYKIAIEAAKGLCYLHHDCSP-LIVHRDVKSNNILLNSNFEAHVAD
FGLAKFLVD---G-G--A--S----E-CMSAVAGSYGYIAPEYAYTLRVDEKSDVYSFGVVLLELITGRRPVGEFG----
-D--GV-DIVQW--------SKKVTNC-----------------KR----E-----Q-VTHIVDPRLTS-V---------
----P----QDEAMHLFFISMLCIQENSVERPTMREVIQMLSEFPR----QSP--E--Y----HR--------------P
S----------------------SS--K-V-----------V----L-Q-----K-------------------------
--------------------------------------------------------------------------------
--------------------------------------------------------------------------------
------L----------------------------------K-S------------------L-------EN--------
-----------------------------DQI-TCPK-I-----------------------------------------
--------------------------------------------------------------------------------
-----------------------------------------------------------RK-E---------N-LV*
>Solyc02g087460.1 SlGC5
MA-R---F----R-----F-----------L-----------------L-----S--------L---V----LILI----
----PL--L--L-P--L-------L-------------------DA--AV------------------AE-----DD--L
K---CLE--GFKK-S-L-----E--DP-DGNLN--SWNF---------K--NTT-----I--------------------
-------GAIC--KF---V-GV-TCWN-D--N--------------------------EN-R-----------INSLSLP
AMNL-----------------------------G---GKV----TEP-V-----QYCASL--------------------
---TALDLS----------GNSF-S-G-------P---------------------------------------------
------IPS-----------------------------------------------------------------------
--------------------------------------------------------------------------------
--------------------------------------------------------------------------------
--------------------------------------------------------------------------------
--------------------------------------------------------------------------------
--------------------------------------------------------------------------------
--------------------------------------------------------------------------------
-----------------------------------QI---------C---------------------------------
------------------TWL-----------------------------------------------------------
--------------------------------------------------------------------------------
--------------------------------------------------------------------------------
--------------------------------------------------------------------------------
--------------------------------P---------------------------------------------YL
VTL--DL--S-GNDYSGP--------------------------------------------------------------
--------------------------------------------------------------------------------
--------------------------------------------------------------------------------
-------------------IPADLAKC---TF-LN-KL-----SLSDNKLTGNIPPE-----------------------
-------------FSS-----------------------LSRLNSFS-VA-----N-NQL-----------------SGR
---IP------------------------AA-------F-D------------------SS-KFN-F-E--G-N---SLC
GG-PL-----G------------------------K-CG-----------------------------------------
--------------------------------------------------------------------------------
--------------------------------G-L--SKKS-L-A-I-I-IA-A-GVFGA--A--A--S-M--LL---AF
GA--WY---W-F--FT--K-AG--KR-K-R---G--------------------YG-V----------------------
----GRD-DS--DS-W---A-D--K-----------------LRA-H------------------------K------L-
-TQ-V-----------ML--F-Q-KPL--VKVKLADLLIATNGF-RTDNVINSTRMGTTYNAVLR-D----------G--
SALAIKRLNT-C--------------------------------------------------------------------
--------------------------------------------------------------------------------
--------------------------------------------------------------------------------
--------------------------------------------------------------------------------
--------------------------------------------------------------------------------
--------------------------------------------------------------------------------
--------------------------------------------------------------------------------
--------------------------------------------------------------------------------
--------------------------------------------------------------------------------
--------------------------------------------------------------------------------
---------------------------------------------------------------------------K----
---------------------------LSEKHFRDEMYRLGQLRHPNLVPLLGFCVV--E--------E-EKLLVYKHLS
NGTLHSFLN-----G--N--------ASELDWPTRFRIGLGAARGLAWLHHGVHP-PILHQNICSNVIFLDEDFDARVMD
FGLARLMTS---D-AK-E--S----S-YVNGELGEFGYVAPEYSSTMVPSLKGDAYSFGVVLLELATGQKPLEVTA-G--
EEGFKG-NLVDW--------MNQLSA-------------------S----G-----R-IKDAIDQNMRG-K---G-----
----H----DEEIVQFLKVACNSVVSRPNDRWSMYQVYEALKSMAE----K-QG-F--S----EQ--------------Y
D--E-------------------F------------------------P-------------------------------
--------------------------------------------------------------------------------
--------------------------------------------------------------------------------
--------------------------------------------------------------------------------
-------------------------L----LF-G-KE-G-----------------------------------------
--------------------------------------------------------------------------------
-----------------------------------------------------------TI-R---------S-PV*
>AtERL2 isoform 1
MR-R---I----ETM---K-----------G-----------------L-----F-------FCLG-M----VV-F----
-----M--L--L-G--S-------VS-----------P------------------------------MN-----NE--G
K---ALM--AIKA-S-F-----S--NV-ANMLL--DWDD---------V--HN---------------------------
-------HDFC--SW---R-GV-FCDN-V--S---------------------------L-N-----------VVSLNLS
NLNL-----------------------------G---GEI----SSA-L-----GDLMNL--------------------
---QSIDLQ----------GNKL-G-G-------QIPD--E-----IGN-CV-SLAYVD-----F--ST-----N--LL-
-FG-D-IPF-S--I-S-KLKQLE------------------------FLNL----------------------KNN-QLT
GP-----IPA----------------------------------------------------T-LTQ-IP----NLKT--
----LD-L---ARNQ-L-TG------------------------EIPRLLYWN-EVLQY-------LGLRGNML------
---------------------TGTLSPDMCQ-LTGL------------------------WYFDVRG-NNLT-GTIPESI
GN-CTSFEIL----------------------------------------------------------------------
---------DVSYNQITG-VIP-YNI-GFL----------------Q-VATLS-----LQGNKLTGRIPEV-IGL-----
-MQA---LAVLDLSDNELTGP--IPPILGN--------------------------------------------------
----------------------------------------------------------LS----FTGK-------LYLHG
NKL-TGQ-IPPE--L---GNMSRLSYL-QLN-DN-ELVGKI-PPELGKL-E----QLFELNLANN---N-LV--GLIPS-
-----------------------N-ISSCA-------------------ALN----------------------------
-----------QFN--VH-GNFL------------------------------------------------------SGA
VPLEF-RN-LGS---------------------------------LTYLNLS-SNSFKGKIPAELG-------HI-----
-----INLDTLDLSG-NN--------------------------------------------------------------
--------------FSGSIP----------------LT------------------------------------------
----------------------------LGDL------------------------EHLL--------------------
-------------------ILNLSRNH-LNGTLPAEFGNLRSIQ----------------------------IIDVS---
--------F----NFLAGVIPTELGQL---QN-IN-SL-----ILNNNKIHGKIPDQ-----------------------
-------------LTN-----------------------CFSLANLN-IS-----F-NNL-----------------SGI
---IP------------------------PM-------K-N-FT---------------RFSPAS-F-F--G-NP--FLC
GN-WV-----GS-----------------------I-CG----------------------------P-SL---------
-----------PK-------------------------------------------------------------------
--------------------------------S-Q--VFTR-----V-A-VI-CMVLG-F--I-------T--LI---CM
-I---F---I-A--VY--K-SK--QQ-K-P---V-------------------LKG-S----------------------
----SKQ-P-------------------------------------E------------------------G------S-
-TK-L-----------VI--L-H-MDM--AIHTFDDIMRVTENL-DEKYIIGYGASSTVYKCTSK-T----------S--
RPIAIKRIYN-Q--------------------------------------------------------------------
--------------------------------------------------------------------------------
--------------------------------------------------------------------------------
--------------------------------------------------------------------------------
--------------------------------------------------------------------------------
--------------------------------------------------------------------------------
--------------------------------------------------------------------------------
--------------------------------------------------------------------------------
--------------------------------------------------------------------------------
--------------------------------------------------------------------------------
---------------------------------------------------------------------------Y--P-
---------------------------SNFREFETELETIGSIRHRNIVSLHGYALS--P--------F-GNLLFYDYME
NGSLWDLLH-----G--PG------KKVKLDWETRLKIAVGAAQGLAYLHHDCTP-RIIHRDIKSSNILLDGNFEARLSD
FGIAKSIPA---T-K--T-------Y-ASTYVLGTIGYIDPEYARTSRLNEKSDIYSFGIVLLELLTGKKAVDNEA----
-------NLHQM--------ILSKAD-------------------D----N-----T-VMEAVDAEVSV-T---C-----
---MD----SGHIKKTFQLALLCTKRNPLERPTMQEVSRVLLSLVP----S-PP----P----KK--------------L
P--S-------------------PA--K-V-----------Q---EGEE-----R-------------------------
--------------------------------------------------------------------------------
----------------------------------------------------------------R--E--------SHSS
----DTT--------------------------------T-P-Q------------------W-----------------
------------------------------FV-Q-FR-E-----------------------------------------
--------------------------------------------------------------------------------
-----------------------------------------------------------DI-S---------K-SSL
>AtPXL1
MA-I---P----R-----L-----------F-----------------F-----L-------FY---Y----IG-F--A-
----LFP-F--V-S--S-------ET-----------F------------------------------QN-----SE--Q
E---ILL--AFKS-D-L-----F--DP-SNNLQ--DWKR---------P--ENATT-FSE--------------------
-------LVHC--HW---T-GV-HCDA-N------------------------------G-Y-----------VAKLLLS
NMNL-----------------------------S---GNV----SDQ-I-----QSFPSL--------------------
---QALDLS----------NNAF-E-S-------SLPK--S-----LSN-LT-SLKVID-----V--SV-----N--SF-
-FG-T-FPY-G--L-G-MATGLT------------------------HVNA----------------------SSN-NFS
GF-----LPE----------------------------------------------------D-LGN-AT----TLEV--
----LD-F---RGGY-F-EG------------------------SVPSSFKNL-KNLKF-------LGLSGNNF------
---------------------GGKVPKVIGE-LSSL------------------------ETIILGY-NGFM-GEIPEEF
GK-LTRLQYL----------------------------------------------------------------------
---------DLAVGNLTG-QIP-SSL-GQL----------------KQLTTVY-----LYQNRLTGKLPRE-LGG-----
-MTS---LVFLDLSDNQITGE--IPMEVGE------------------------------------------L-------
--K--NLQLLNLMRNQLTGIIP------------SKI---------A----------ELP----NLEV-------LELWQ
NSL-MGS-LPVH--L---GKNSPLKWL-DVS-SN-KLSGDI-PSGLCYS-R----NLTKLILFNN---S-FS--GQIPE-
-----------------------E-IFSCP-------------------TLV----------------------------
-----------RVR--IQ-KNHI------------------------------------------------------SGS
IPAGS-GD-LPM---------------------------------LQHLELA-KNNLTGKIPDDIA-------LS-----
-----TSLSFIDISF-NHLS-SLSSSIFSS--P---------------------------------------------NL
QTF--IA--S-HNNFAGKIP----------------NQ------------------------------------------
----------------------------IQDR------------------------PSLS--------------------
-------------------VLDLSFNH-FSGGIPERIASFEKLV----------------------------SLNLK---
--------S----NQLVGEIPKALAGM---HM-LA-VL-----DLSNNSLTGNIPAD-----------------------
-------------LGA-----------------------SPTLEMLN-VS-----F-NKL-----------------DGP
---IP------------------------SN-------M-L-FA---------------AIDPKD-L-V--G-NN--GLC
GG-VL-----P------------------------P-CS----------------------------K-SL---------
-----------ALS------AKG--RN-----------------------------------------------------
--------------------------------P-GR-IHVNHAVF-G-F-IV-GTSVI-V--A--M--G-M--MF---LA
-G---R---W-----I--Y-TR--WD-L-Y-SNF--------------------AR-EY-----------IFCK------
----KPR-E-------------------------------------E------------------------W------P-
-WR-L-----------VA--F----QR--LCFTAG---DILSHI-KESNIIGMGAIGIVYKAEVM-R----------RPL
LTVAVKKLWR-S--------------------------------------------------------------------
--------------------------------------------------------------------------------
--------------------------------------------------------------------------------
--------------------------------------------------------------------------------
--------------------------------------------------------------------------------
--------------------------------------------------------------------------------
--------------------------------------------------------------------------------
--------------------------------------------------------------------------------
--------------------------------------------------------------------------------
--------------------------------------------------------------------------------
---------------------------------------------------------------------------P--SP
--------------QNDIEDHHQE--EDEEDDILREVNLLGGLRHRNIVKILGYVHN--E--------R-EVMMVYEYMP
NGNLGTALH-----S--KDE-----KFLLRDWLSRYNVAVGVVQGLNYLHNDCYP-PIIHRDIKSNNILLDSNLEARIAD
FGLAKMMLH---K-N--E---------TVSMVAGSYGYIAPEYGYTLKIDEKSDIYSLGVVLLELVTGKMPIDPSF-E--
-D--SI-DVVEW--------IRRKVK------------------KN----E-----S-LEEVIDASIAG-D---C-----
--KHV----IEEMLLALRIALLCTAKLPKDRPSIRDVITMLAEAKP----R-RK-S--V----CQ--------------V
A--G----------------------------------------------------------------------------
--------------------------------------------------------------------------------
--------------------------------------------------------------------------------
------D--------------------------------L-P-I------------------------------------
---------------------------------F-RN-S-----------------------------------------
--------------------------------------------------------------------------------
-----------------------------------------------------------PV-V---------G-LI*
>Solyc12g006840.1 SlGC86
MA-C---L----K-----I-----------L-----------------L-----F--------F---L----FM-T----
--------I--S-F--A-------QN-----------T------------------------------TI-----FQ--G
Q----HL--RVGE-K-L-----E--SP-NKEFRLEFFSL---------D---G---------------------------
--------NKT--QY---I-GI-FYNL-P--S-----------------------------NMT----LYPGDDRPVWVA
NRDS----------------------------------PI----QYA-S--GNTLTLDDD--------------------
---GNLKIFY-GE-DSFVMLSSY-N-VT----TRNASA--T-----LFD-NG-NFVLVE-----L--NSNGLENK--TL-
-WQ-S-FDY-P--T-D----------------------------------------------------------------
---------------------------------------------------------------------T----LLPG--
----MK-L---GRNV-K-TG------------------------QVWSLVSWI---------------------------
---------------------------------------------------------------------SKD-VPASGSF
TF-G--I-------------------------------------------------------------------------
--------------DPID--ID-QLI-IW------------------WMGSVFWTSGRWGNETFGNV-SRV-S-------
-HYD---YVSLSYVSTVD--E--KYV------------------------------------------------------
-------------------------------------------------------------------T-------YSVSE
TRTLSRY-VMDT--F---GFIKE---------------------------R----GAAGPFGVCF---Y-----------
-------------------------K------------------------------------------------------
--------------------------------------------------------------------------------
--------------------------------------------------------------------------------
--------------------------------------------------------------------------------
--------------PS----------------------------------------------------------------
--------------------------------------------------------------------------------
-----------------------------PG--------CVTEE----------------------------SIGCS---
--------I----R------------------------------------------------------------------
----------------------------------------------N-NS-----W-FKR-----------------RQN
--NVS------------------------GN-------R---FR--------------------F-K-DNNM-SL--F--
----------------------------------------------------------------------------DCKS
QCE-----KNCSCA--AF--ASIT--ANGTGCDIWSNVSI----LNS---LESDVFILDDERDLVPIRNRSSTNVPSTIS
LPPDLAPEPSPNST-------SG------S--S-KG-TSTK-W-W-I-W-LI-A-AIG-L--T--L--L-V--GL---SS
-L---C---Y-F--LY--G-KG--KA-K-A---A-------------------A--------------------------
----LLL-L---NQ-T-------------------A------NVS-K------------------------K------R-
-KV-D-----------KK--M-S-HEV--QLYSLESLAIATDNF-SPGNKLGEGGFGPVYKGEML-D----------G--
QEVAIKRLST-S--------------------------------------------------------------------
--------------------------------------------------------------------------------
--------------------------------------------------------------------------------
--------------------------------------------------------------------------------
--------------------------------------------------------------------------------
--------------------------------------------------------------------------------
--------------------------------------------------------------------------------
--------------------------------------------------------------------------------
--------------------------------------------------------------------------------
--------------------------------------------------------------------------------
---------------------------------------------------------------------------S--G-
---------------------------QGLLEFKNEILLIAKLQHTNLVRLLGYCTQ--R--------E-ERILVYEYMH
NKSLDFFLF-----D--SN------KKELLNWETRFRIIEGIAQGILYLHKYSRL-KVIHRDLKASNILLDAEMNPKISD
FGMARIFGT---Q-E--S--E----A-NTKRIVGTHGYMSPEYALRGIVSTKTDVFSFGVLLLEIVSGKKNNSCYD-T--
EH--PL-NLIGL--------AWELWR-------------------E----E-----R-ALELIDATLIE-S---C-----
----S----RDEVMRCIHVGLLCVQDYAKDRPSMSNVVSMLMNDTK---QPPP--P--P----QR---------------
P--G-------------------FF--IER-----------G---DQRA-----E-------------------------
--------------------------------------------------------------------------------
------------------------------------------------------------------------------I-
---------------------------------------S-E-E------------------V---V---RY--------
-----------------------------SIN-G-LS-I-----------------------------------------
--------------------------------------------------------------------------------
-----------------------------------------------------------SE-L---------R-AR*
>Solyc01g028830.2 SlGC63 
MG-N---C------------------------------------------------------------------------
--------------------------------------------------------------------------------
------------------------------------CCR------------GQ---------------------------
-------PSIY---R---V-SS---------------------------------------N------------------
------------------------------------------------A-------------------------------
------------------------------------------------------------------------------K-
--S-ESPKD-K------------------------------------S--------------------------------
--------------------------------------------------------------------------------
--------------------------------------------------------------------------------
--------------------------------------------------------------------------------
--------------------------------------------------------------------------------
--------------------------------------------------------------P-----------------
--------------------------------------------------------------------------------
----------------SQN-------------------------------------------------------------
--------------------------------------------------------------------------------
--------------------------------------------------------------------------------
--------------------------------------------------------------------------------
--------------------------------------------------------------------------------
--------------------------------A---------------------------------------------RM
DHT--KM--P-SN-------------------------------------------------------------------
--------------------------------------------------------------------------------
--------------------------------------------------------------------------------
--------------------------------------------------------------------------------
--------------------------------------------------------------------------------
--------------------------------------------------------------------------------
--------------------------------------------------------------------------------
--------------------------------------------------------------------------------
--------------------------------------------------------------------------------
--------------------------------------------------------------------------------
------------------P------------------------EE-V------------------------E-D----L-
-R--R-----------SS--A-T-NPL--IAFSFDELKIITCNF-RQDYMLGGGGFGNVYKGYIT-EDLRE---GLQP--
ITVAVKVHDGDN--------------------------------------------------------------------
--------------------------------------------------------------------------------
--------------------------------------------------------------------------------
--------------------------------------------------------------------------------
--------------------------------------------------------------------------------
--------------------------------------------------------------------------------
--------------------------------------------------------------------------------
--------------------------------------------------------------------------------
--------------------------------------------------------------------------------
--------------------------------------------------------------------------------
---------------------------------------------------------------------------S--Y-
---------------------------QGHREWLAEVIFLGQLSHPNLVKLIGYCCE--A--------E-HRVLIYEYMA
RGSVENNLF-----S--RV-------LLPLPWSIRMKIAFGAAKGLAFLHEAE-K-PVIYRDFKTSNILLDLEYNTKLSD
FGLAKDGPV---G-D--K--S----H-VSTRIMGTYGYAAPEYIMTGHLTPRSDVYSFGVVLLELLTGRRSLDKSK-P--
AR--EQ-NLTDW--------AVPLLR-------------------E---KK-----K-LLNIIDPRLDG-D---Y-----
----P----IKSVHKAAMLAYHCLNRNPKARPLMRDIVDSLEPLQI----P-GE-V--P----TS--------------E
K--P-------------------TL-------------------------------------------------------
--------------------------------------------------------------------------------
--------------------------------------------------------------------------------
-----------------------------------------------------------T--V---I---TD--------
-----------------------------TPN-G--V-I-----------------------------------------
--------------------------------------------------------------------------------
-----------------------------------------------------------KE-K---------V-QT*
>Solyc02g080080.2 SlGC80
MV-I---Q----K-----W-----------L-----------------L-----F--------L---F----LH-L----
----HV--LNIV-A--Q-------LP-----------Q---LQ-FG----------------------------------
--------------------------------------------------------------------------------
---------SC--GE---N-GN-Y--------------------------------------------------------
--TE-----------------------------N---STY----KNN-L-----NTLL----------------------
--------------------------T-------S---------------------------------------------
------LPS-K--I-----------------------------------------------------------DGY-GF-
--------------------------------------------------------------------------------
--------------------------------------------------------------------------------
--------------------------------------------------------------------------------
--------------------------------------------------------------------------------
--------------------------------------------------------------------------------
--------------------------------------------------------------------------------
----------------------------------YYD---------S-------------------------------I-
------G-E---------VSGIVLCRG-DVK-------------------------------------------------
--------------------------------------------------------------------------------
-----------------------------------LD--DCR---------VC---------------------------
---------VYN---------------------------------AAQKLVQ-LCPTQKEVLGGYG-------EC-----
--------------------------------------------------------------------------------
-LL--LY--SNNQSIIETPS----------------FS------------------------------------------
----------------------------VRYF--------FWNA------------ANASKP------------------
-------------------------EE-FNQELHKLLENLRGRAINGGPFRKYASGNVTGPDDQTIYALVQCTPDLT---
--------P----RNCFNCLTDIYNNM---PQ-CP-CL-----GKIGGRIIG--PRC-----------------------
-------------NFR------------------------YEISRFF--A-----D-VSV-----------------EAP
---PP------------------------TG-------N-D-DK---------------TAP------M--G-NG--NET
----------A------------------------P-TG----------------------------N-DN---------
-------------T--A---PIV---------------------------------------------------------
--------------------------------Q-DK-KKAR-L-V-I-I-II-V-PT--V--I--V--V-I--LT---VC
-I---S---V-I--LM--K-KR--KR-K-L---V--------------------DI-I----------------------
----L-----------------------------------------G------------------------T------L-
-G--D-----------DT--S-D-VES--LQYDFSIIREATENF-SNANKLGQGGFGPVYKGKLQ-N----------G--
QEVAVKRLSA-D--------------------------------------------------------------------
--------------------------------------------------------------------------------
--------------------------------------------------------------------------------
--------------------------------------------------------------------------------
--------------------------------------------------------------------------------
--------------------------------------------------------------------------------
--------------------------------------------------------------------------------
--------------------------------------------------------------------------------
--------------------------------------------------------------------------------
--------------------------------------------------------------------------------
---------------------------------------------------------------------------S--G-
---------------------------QGDLEFKNEVLLVARLQHRNLVRLLGFCLD--G--------T-ERLLVYEFVP
NASLDQFLF-----D--QV------KRSQLDWERRSKIIGGIARGIVYLHEDSRL-RIIHRDLKAGNVLLDAEMNPKIAD
FGMARLFTL---D-E--T--Q----G-NTNRIVGTYGYMAPEYAMQGQFSVKSDVYSFGVLVLEIISGQRNICSRK-G--
DS--VE-DLLSV--------AWLNWC-------------------E----E-----T-VSNLIDPILRG-S---S-----
---GL----VGDIVRYIHIALLCVQENVADRPNMGEVLLMLSSRSL----S-LP-V--P----HN---------------
P--Q-------------------IL--HFG-----------D---VYT--------------------------------
--------------------------------------------------------------------------------
----------------------------------------------------------------T--I--------SESS
-----KI-------------------------------TE-S-K------------------S---I---CS--------
-----------------------------SGN-Q-DL-I-----------------------------------------
--------------------------------------------------------------------------------
-----------------------------------------------------------TE-L---------H-PR*
>Solyc04g077390.2 SlGC93 
ME-S---F----L-----L-----------I-----------------L-----H--------I---L-----L-C--G-
----FVC-S--I-T--S-------AK-----------D------------------------------II-----TA--T
D----FL--TDGK-T-I-----T--SS-DGNFEMGLFSP---------A---S---------------------------
-------FTNN--WY---V-GI-WYKHNV--P-----------------------------D-----------KSVVWVA
NRVN----------------------------------PF----TNT-S--GVRLKIIDT--------------------
---GQLALLT-AD-NKSIWSTNS-S-RS--LPVKNTVA--Q-----LLN-SG-NLVVRD-----A--NDSKP-EN--FL-
-WQ-S-FDY-P--S-D----------------------------------------------------------------
---------------------------------------------------------------------T----LLPG--
----MK-M---GKNF-V-TG------------------------QEFYLSSWK---------------------------
---------------------------------------------------------------------NEY-DPAPGEY
SY-H--C-------------------------------------------------------------------------
--------------DATG--YP-QDV-MR------------------KGKVKVYSTGPWNGLRWSGV-PGL-T-------
-KNT---IYTFKLDLDEK--R--AFY------------------------------------------------------
-------------------------------------------------------------------S-------FALLG
-SVMTKL-TMNS--N---GVLQRSTWD-ENR-QEWHVYISS-PEDTCDN-Y----GTCGSYGSCN---N-I---------
-----------------------L-TPVCN-------------------CLD----------------------------
-----------KFVPKDP-RIWS------------------------------------------------------MTN
--------------------------------------------------------------------------------
--------------------------------------------------------------------------------
--------------WS----------------------------------------------------------------
--------------------------------------------------------------------------------
-----------------------------GG--------CVRRT----------------------------PLNCQ---
--------N-----------------------------------------------------------------------
----------------------------------------------G-DG-----F-LKY-----------------SSI
--KLP------------------------DT-------E---YS--------------------W-F-DASM-TL--H--
----------------------------------------------------------------------------ECKQ
TCL-----RNCSCM--AY--TNLDIRNGGTGCLLWFRDLIDIRELP----GGQDIYIRVA--------------------
------------TS-------EL------G-------S--K-K-T-K-L-LV-L-SLL-L--L--I--G-V--TV---TG
-L---T-IGL-Y--IW--K-KK--KR-K-I---N----------------------------------------------
--------------------------------------------------------------------------------
----------------LK--D-D-LDL--PLFTLSTLNKASSNF-SVENKIGEGGFGSVYKGILG-G----------G--
HEVAIKRLSK-S--------------------------------------------------------------------
--------------------------------------------------------------------------------
--------------------------------------------------------------------------------
--------------------------------------------------------------------------------
--------------------------------------------------------------------------------
--------------------------------------------------------------------------------
--------------------------------------------------------------------------------
--------------------------------------------------------------------------------
--------------------------------------------------------------------------------
--------------------------------------------------------------------------------
---------------------------------------------------------------------------S--S-
---------------------------QGVNEFKNEVICIAKLQHRNLVKLIGCCIA--G--------G-EKMLVYEYMC
NRSLDLFIFEDLLTD--EK------RSLLLNWPKRFDIINGIARGLLYLHQDSRL-RIIHRDLKASNILLDADMNPKISD
FGIARSVVG---N-E--T--G----A-NTHHVVGTHGYMSPEYVVHGEFSVKSDVFSFGVLVLEIISGRRNRGFAG-E--
SQ--SI-NLLGH--------VWKLYK-------------------E----G-----R-PLELIDGHLMD-S---R-----
----F----ISELLRLIHVALLCVQQCPEDRPDMPTVILMLTNDAI----L-P--Q--A----KE---------------
P--G-------------------FF--TES-----------K---VTSE-------------------------------
--------------------------------------------------------------------------------
--------------------------------------------------------------------------------
-----------------------------------------C-S------------------T---S---MC--------
-----------------------------STN-E-IT-L-----------------------------------------
--------------------------------------------------------------------------------
-----------------------------------------------------------TL-L---------Q-PR*
>Solyc01g080770.2 SlGC8
MA-T---S----N-----T-----------S-----------------L-----L-------FFAYFL----LV-F----
-----LITP--S-Q--SR------NL-----------S------------------------------LR-----RQ--A
K---TLV--SLKY-A-F-----VQSSV-PSTLS--NWNM---------S--NY---------------------------
-------MSIC--SW---T-GI-TCDD-T------------------------------K-S-----------VTSIDIS
NLNI-----------------------------S---GSL----SPD-I-----HELTRL--------------------
---RVLNIS-----------------------------------------------------------N-----N--LF-
-SG-N-LSW-E--Y-R-EFNVLQ------------------------VLDA----------------------YNN-NFS
GP-----LPL----------------------------------------------------G-VTQ-LV----QLKY--
----LN-F---GGNY-F-SG------------------------KIPLSYGSF-NQLEF-------LSLAGNDL------
---------------------HGPIPRELGN-VTSL------------------------RWLQLGYYNQFD-EGIPPEL
GK-LVNLVHL----------------------------------------------------------------------
---------DLSSCNLTG-SIP-PEL-GNL----------------NMLDTLF-----LQKNQLTGVFPPQ-LGN-----
-LTR---LKSLDISVNELTGE--IPVDLSG------------------------------------------L-------
--K--ELILLNLFINNLHGEIP------------GCI---------A----------ELP----KLEM-------LNLWR
NNF-TGS-IPSK--L---GMNGKLIEI-DLS-SN-RLTGLI-PKSLCFG-R----NLKILILLDN---F-LF--GPLPD-
-----------------------D-FGQCR-------------------TLS----------------------------
-----------RVR--MG-QNYL------------------------------------------------------SGS
IPTGF-LY-LPE---------------------------------LSLVELQ-NNYISGQLWNEKS------SAS-----
-----SKLEGLNLSN-NRLSGALPSAIGNY--S---------------------------------------------GL
KNL--VL--T-GNGFSGDIP----------------SD------------------------------------------
----------------------------IGRL------------------------KSIL--------------------
-------------------KLDLSRNN-FSGTIPPQIGNCLSLT----------------------------YLDLS---
--------Q----NQLSGPIPVQIAQI---HI-LN-YI-----NISWNHFNESLPAE-----------------------
-------------IGL-----------------------MKSLTSAD-FS-----H-NNL-----------------SGS
---IP------------------------ET-------G-Q-YL---------------YFNSTS-F-T--G-NP--YLS
GS-DS-----T------------------------P-SN----------------------------I-TS---------
-----------NSP--SEL-GDG--S------------------------------------------------------
--------------------------------D-SR-TKVP-T-I-Y-K-FI-F-AFG-L--L--F--C-S--LI---FV
-V---L---A----II--K-TR--KG-S-K--------------------------------------------------
--------N-------------------------------------S------------------------N------L-
-WK-L-----------TA--F----QK--LEFGSE---DVLQCL-KDNNVIGRGGAGIVYKGTMP-N----------G--
DHVAVKKLGI-S--------------------------------------------------------------------
--------------------------------------------------------------------------------
--------------------------------------------------------------------------------
--------------------------------------------------------------------------------
--------------------------------------------------------------------------------
--------------------------------------------------------------------------------
--------------------------------------------------------------------------------
--------------------------------------------------------------------------------
--------------------------------------------------------------------------------
--------------------------------------------------------------------------------
---------------------------------------------------------------------------K----
-----------------------G---SHDNGLSAELKTLGKIRHRYIVRLLAFCSN--K--------E-INLLVYEYML
NGSLGEVLH-----G--KN-------GGQLQWETRLKIAIEAAKGLSYLHHDCSP-MIIHRDVKSNNILLNSELEAHVAD
FGLAKYFRN---N-G--T--S----E-CMSAIAGSYGYIAPEYAYTLKIDEKSDVYSFGVVLLELITGRRPVGNFG-E--
-E--GM-DIVQW--------AKTETKW-----------------SK----E-----G-VVKILDERLKN-V---------
----A----IVEAMQVFFVAMLCVEEYSIERPTMREVVQMLSQAKQ----P-N---------------------------
--------------------------------------------------------------------------------
--------------------------------------------------------------------------------
--------------------------------------------------------------------------------
--------------------------------------------------------------------------------
--------------------------------------------------------------------------------
--------------------------------------------------------------------------------
------------------------------------------------------------T-F---------Q-IQ*
>AtBAM2
MK-L---L----L-----L-----------L-----------------L-----L------------L----LL-L----
-----HISH--S-F--T-------VA-----------K------------------------------PI-----TE--L
H---ALL--SLKS-S-F-----TIDEH-SPLLT--SWNL---------S-------------------------------
-------TTFC--SW---T-GV-TCDV-S--L---------------------------R-H-----------VTSLDLS
GLNL-----------------------------S---GTL----SSD-V-----AHLPLL--------------------
---QNLSLA----------ANQI-S-G-------PIPP--Q-----ISN-LY-ELRHLN-----L--SN-----N--VF-
-NG-S-FPD-E--L-SSGLVNLR------------------------VLDL----------------------YNN-NLT
GD-----LPV----------------------------------------------------S-LTN-LT----QLRH--
----LH-L---GGNY-F-SG------------------------KIPATYGTW-PVLEY-------LAVSGNEL------
---------------------TGKIPPEIGN-LTTL------------------------RELYIGYYNAFE-NGLPPEI
GN-LSELVRF----------------------------------------------------------------------
---------DAANCGLTG-EIP-PEI-GKL----------------QKLDTLF-----LQVNAFTGTITQE-LGL-----
-ISS---LKSMDLSNNMFTGE--IPTSFSQ------------------------------------------L-------
--K--NLTLLNLFRNKLYGAIP------------EFI---------G----------EMP----ELEV-------LQLWE
NNF-TGS-IPQK--L---GENGRLVIL-DLS-SN-KLTGTL-PPNMCSG-N----RLMTLITLGN---F-LF--GSIPD-
-----------------------S-LGKCE-------------------SLT----------------------------
-----------RIR--MG-ENFL------------------------------------------------------NGS
IPKEL-FG-LPK---------------------------------LSQVELQ-DNYLTGELPISGG------GVS-----
-----GDLGQISLSN-NQLSGSLPAAIGNL--S---------------------------------------------GV
QKL--LL--D-GNKFSGSIP----------------PE------------------------------------------
----------------------------IGRL------------------------QQLS--------------------
-------------------KLDFSHNL-FSGRIAPEISRCKLLT----------------------------FVDLS---
--------R----NELSGDIPNELTGM---KI-LN-YL-----NLSRNHLVGSIPVT-----------------------
-------------IAS-----------------------MQSLTSVD-FS-----Y-NNL-----------------SGL
---VP------------------------ST-------G-Q-FS---------------YFNYTS-F-V--G-NS--HLC
GP-YL-----G------------------------P-CG----------------------------K-GT---------
-----------HQ-------------------------------------------------------------------
--------------------------------S-HV-KPLS-A-T-T-K-LL-L-VLG-L--L--F--C-S--MV---FA
-I---V---A----II--K-AR--SL-R-N---A----------------------------------------------
------S-E-------------------------------------A------------------------K------A-
-WR-L-----------TA--F----QR--LDFTCD---DVLDSL-KEDNIIGKGGAGIVYKGTMP-K----------G--
DLVAVKRLAT-M--------------------------------------------------------------------
--------------------------------------------------------------------------------
--------------------------------------------------------------------------------
--------------------------------------------------------------------------------
--------------------------------------------------------------------------------
--------------------------------------------------------------------------------
--------------------------------------------------------------------------------
--------------------------------------------------------------------------------
--------------------------------------------------------------------------------
--------------------------------------------------------------------------------
---------------------------------------------------------------------------S--H-
--------------G--------S---SHDHGFNAEIQTLGRIRHRHIVRLLGFCSN--H--------E-TNLLVYEYMP
NGSLGEVLH-----G--KK-------GGHLHWNTRYKIALEAAKGLCYLHHDCSP-LIVHRDVKSNNILLDSNFEAHVAD
FGLAKFLQD---S-G--T--S----E-CMSAIAGSYGYIAPEYAYTLKVDEKSDVYSFGVVLLELITGKKPVGEFG----
-D--GV-DIVQW--------VRSMTDS-----------------NK----D-----C-VLKVIDLRLSS-V---------
----P----VHEVTHVFYVALLCVEEQAVERPTMREVVQILTEIPK----I-P--L--S----KQ--------------Q
A--A-------------------ES--D-V-----------T------E-----K-------------------------
--------------------------------------------------------------------------------
--------------------------------------------------------------------------------
------A----------------------------------P-A------------------I-------NE--------
-----------------------------SSP-D-SG-S-----------------------------------------
--------------------------------------------------------------------------------
-----------------------------------------------------------PP-D---------L-LSN
>Solyc02g085430.2 SlGC55 
MQ-S---P----P-----S-----------T-------------------------------------------------
--------------------------------------------------------------------------------
--------------------------------------------------------------------------------
--------------A---S-SD-K-------------------------------------D------------------
------------------------------------------------E-------------------------------
------------------------------------------------------------------------------T-
-TS-S-SPS-N---------------------------------------------------------------------
--------------------------------------------------------------------------------
--------------------------------------------------------------------------------
--------------------------------------------------------------------------------
--------------------------------------------------------------------------------
--------------------------------------------------------------------------------
--------------------------------------------------------------------------------
-----------------SSPSP------------PPP-----AP--P----------TSP--------------------
-----------------------------------------------PP-E----SPPPVNSPPP---S-KE--SSPPS-
-----------------------S-PPPSA-------------------SES----------------------------
-----------PPP--PS-DSTT----------------------------------------T-------SLN-APEAS
PPT-----------------------------------------------------------------------------
--------------------------------------------------------------------------------
-----------SSKFNPPPP----------------V-------------------------------------------
--------------------------------------------------------------------------------
--------------------------------------------------------------------------------
-----------------------SSGS---P------------SLSAGKLSPPPPSE-----------------------
-------------K--------------------------------------------SA-----------------PFE
---KP------------------------DG-------A-Q-HS---------------GKPAAG-S-S--G-NN--N--
----G-----S---------------------------------------------------------------------
----------------------P---------------------------------------------------------
--------------------------------S-SN--SGS-S-D-M-F-VV-T-GIA-V--A-GL--M-I--FA---TI
IV---C---L-I--YW--R-RK--KK-E-H---Y--------------------YT-N----------------------
----PPP-GP-SR--R--PP-K--G-AG-STDPYYKGPKP--MEH-I------IKVPTTVYTSNDSTFAVNGQALV--P-
-S--P-----------SL--G-G-FSK--SQFTYEELARATSGF-SKANLLGQGGFGYVHKGVLV-D----------G--
TVVAVKSLKS-G--------------------------------------------------------------------
--------------------------------------------------------------------------------
--------------------------------------------------------------------------------
--------------------------------------------------------------------------------
--------------------------------------------------------------------------------
--------------------------------------------------------------------------------
--------------------------------------------------------------------------------
--------------------------------------------------------------------------------
--------------------------------------------------------------------------------
--------------------------------------------------------------------------------
---------------------------------------------------------------------------S--G-
---------------------------QGEREFQAEVDIISRVHHRHLVSLVGYCIA--D--------R-QRMLVYEYVP
NKTLEFHLH-----G--KG-------HRVMDWGTRLKIALGSAKGLAYLHEDCHP-KIIHRDIKAANILLEDNFEAKVAD
FGLAKLSSD---N----L--T----H-VSTRVMGTFGYMAPEYASSGKLTDRSDVFSFGIVLLELITGKRPIDPSN-I--
-M--ED-SLVEW--------ARPLLK-------------------TALEEG-----K-YDELVGAPFEG-N---N-----
----V----PKELHRLVVCAAASTRYSAKRRPKMTQIMRALDGDSS----L-ED-M--S----DG--------------A
K--T-----------------------D-T--Y--------D---TSAY----NA-----D-------------------
--------------------------------------------------------------------------------
-------MI------------------------K-----FR----------------E-----MI-S----NQEF--NSS
-EYG-GT--------------------------------S-D-Y----------------GLN---P---SS--------
----------------------SSG----DSS-E-LD-H-----------------------------------------
--------------------------------------------------------------------------------
-----------------------------------------------------------HQ-R---------S-RG*
>Solyc08g061250.2 SlGC65
MT-G---E----R-----L-----------S-------------------------------------------------
--------------------------------------------------------------------------------
------------------------------------WKS------------MI---------------------------
-------PCCY---K---V-DD---------------------------------------E------------------
------------------------------------------------F-------------------------------
------------------------------------------------------------------------------V-
--K-S-KKQ-----------------------------------------------------------------------
--------------------------------------------------------------------------------
--------------------------------------------------------------------------------
--------------------------------------------------------------------------------
--------------------------------------------------------------------------------
--------------------------------------------------------------------------------
--------------------------------------------------------------------------------
-----------------VKKQT------------SF--------------------------------------------
--------------------------------------------------------------------------------
--------------------------------------------------------------------------------
--------------------------------------------------------------------------------
--------------------------------------------------------------------------------
--------------------------------Q---------------------------------------------RL
TLL--DF--D-DP-------------------------------------------------------------------
--------------------------------------------------------------------------------
--------------------------------------------------------------------------------
--------------------------------------------------------------------------------
--------------------------------------------------------------------------------
--------------------------------------------------------------------------------
--------------------------------------------------------------------------------
--------------------------------------------------------------------------------
--------------------------------------------------------------------------------
------------------------------------------------------S-------------------------
---------S--------P------------------------LS-A------------------------D-E----L-
-S--N-----------SF--I-G-SSL--INFTFTDLREVTHNF-SSANFLGEGGFGPVYKGFVD-DKVRP---GLKA--
QVVAVKVLDT-D--------------------------------------------------------------------
--------------------------------------------------------------------------------
--------------------------------------------------------------------------------
--------------------------------------------------------------------------------
--------------------------------------------------------------------------------
--------------------------------------------------------------------------------
--------------------------------------------------------------------------------
--------------------------------------------------------------------------------
--------------------------------------------------------------------------------
--------------------------------------------------------------------------------
---------------------------------------------------------------------------G--L-
---------------------------QGHKEWLTEIIFLGQLRHPHLVKLIGYCWE--D--------D-NRLLVYEFLP
RGSLENQLF-----G--KF-------SITLSWSIRMKIALGAAKGLAFLHEGD-K-PVIYRDFKASNILIDSDYTAKLSD
FGLAKDGPE---G-D--D--T----H-VSTRIMGTHGYAAPEYIMTGHLTTMSDVYSFGVVLLELLTGKRSLDKSR-R--
EG--EH-NLVEW--------LRPYLR-------------------D---PK-----R-IARVMDRRLED-E---Y-----
----P----MKGAQTAALVAYKCLNHYPKPRPTMDDVVKILETLQD----E-NN-N--I----DT--------------S
ISDP-----------------MITM--T-------------L---SSDF-----S-----S-------------------
----------------------------------------------------------------------GSEQ-----N
EDTAA--PE--------------------RNRNNKYLN----N-E-RN---QGYGWK-H--------R----L-N--R--
------------------------------------------------------------------Q---RM--------
-----------------------------VAS-Y-SD-T-----------------------------------------
--------------------------------------------------------------------------------
-----------------------------------------------------------AL-Y---------R-RH*
>Solyc02g091860.2 SlGC14
MD-Y---M----K-----L-----------Q-----------------L-----L-------ILIS-F----FL-F----
-----I-------V--P-------AS-----------S------------------------------SP-----RD--I
A---ILL--RVKS-AQL-----D--DP-NGLIA--DWNG---------S--AP---------------------------
-------NAPC--SW---N-GI-KCDR-R--T---------------------------G-Q-----------VLSIDFG
SFGI-----------------------------A---GRF----PAD-F-----CRISTL--------------------
---QELNLG----------DNSF-G-E-------SISS--D----SWSL-CS-HLHLLN-----I--SL-----N--FF-
-VG-R-LPE-F--V-T-KFDNLT------------------------VLDA----------------------NSN-NFS
GE-----IPA----------------------------------------------------S-LGR-LP----KLQV--
----LN-I---ANNL-L-NG------------------------SIPEFLTNL-TELTR-------LEIAANPF------
--------------------KPGPLPSSIGR-LGKL------------------------RIFYARF-ASLV-GNFPDSI
KD-LKSIQDF----------------------------------------------------------------------
---------DVANNNLSG-KIP-ESF-GKL----------------KTIQQIE-----LFGNHFSGELPDM-FSG-----
-LGS---LSRFDASENNLTGK--IPETLTH------------------------------------------L-------
--P---LESLNLNDNQLEGEIS------------ENL---------A----------LNP----NLSQ-------LKLFN
NRF-SGT-LPQT--F---GLSSDLDEF-DVS-GN-NLEGSL-PPNLCSR-K----KLRILNLFDN---K-FN--GPIPE-
-----------------------S-YGQCY-------------------SLS----------------------------
-----------YVR--IY-NNQF------------------------------------------------------SGE
LPTGF-WG-FDG---------------------------------YTFLELR-NNNFQGSIPASIS-------NA-----
-----RGLTQILISG-NNFSGELPAEICNL--E---------------------------------------------EV
VFM--DI--S-KNQLSGQLP----------------SC------------------------------------------
----------------------------ITRL------------------------KKLQ--------------------
-------------------KLDLSQNR-IRGQIPKSVSSWNELT----------------------------ELSLA---
--------D----NQLTGEIPGELGML---PV-LT-YL-----DLASNLLSGEIPSE-----------------------
-------------LSK-----------------------L-KLNKFN-VS-----N-NRL-----------------EGK
---VP------------------------LG-------F-D-N----------------DFFVSG-L-L--G-NP--DLC
SP-DL-----K------------------------P-LP----------------------------Q-CR---------
-----------R--------------------------------------------------------------------
-----------------------------------P-KSVS-L-Y-L----V---CIL-S--A-FA--F-I--LV---GS
-L---V---C-V--LL--K-AS--KL-L-P---I----------------------------------------------
----RSK-R-------------------------------------K------------------------S------V-
-WR-I-----------TA--F----QR--VGFTER---DVLDAL-IEKNLIGAGGSGRVYRVKLK-N----------G--
QMVAVKKLWA-A--------------------------------------------------------------------
--------------------------------------------------------------------------------
--------------------------------------------------------------------------------
--------------------------------------------------------------------------------
--------------------------------------------------------------------------------
--------------------------------------------------------------------------------
--------------------------------------------------------------------------------
--------------------------------------------------------------------------------
--------------------------------------------------------------------------------
--------------------------------------------------------------------------------
---------------------------------------------------------------------------K--RE
-----------------------R---ESEEVFRSEVETLGRVRHGNIVKLLYTGIG--D--------D-FRILVYEYME
NGSLGDVLH-----G--EKG------GLLLDWPRRFAIAVGAAHGLAYLHHDSVP-AVVHRDVKSNNILLDEDFRPKVAD
FGLAKAMRG---D-A--E--ES--DQ-AMSHIAGSYGYIAPEYAYTLKITEKSDVYSFGVVLLELIIGKRPNDSSF-G--
-E--DK-DVVKW--------VLEVATS--SKKDEGTGHIVTCAGGI----L-----D-LNQLVDQRMNP-S---A-----
---SD----YAEIKNVLDVALLCTSALPINRPSMRRVVELLKNIPS----A-R---------------------------
--------------------------------------------------------------------------------
--------------------------------------------------------------------------------
--------------------------------------------------------------------------------
--------------------------------------------------------------------------------
--------------------------------------------------------------------------------
--------------------------------------------------------------------------------
------------------------------------------------------------S-K---------T-TH*
>Solyc12g098820.1 SlGC50
MR-RWLCC----T-----C-------------------------------------------------------------
--------------------------------------------------------------------------------
--------------------------------------------------------------------------------
------------------Q-VE---------------------------------------E------------------
------------------------------------------------S-------------------------------
------------------------------------------------------------------------------Y-
-PS-H-ETE-H---------------------------------------------------------------------
--------------------------------------------------------------------------------
--------------------------------------------------------------------------------
--------------------------------------------------------------------------------
--------------------------------------------------------------------------------
--------------------------------------------------------------------------------
--------------------------------------------------------------------------------
-----------------L-KHP------------ASH-------------------------------------------
--------------------------------------------------------------------------------
--------------------------------------------------------------------------------
--------------------------------------------------------------------------------
--------------------------------------------------------------------------------
--------------------------------------------------------------------------------
--------------------------------------------------------------------------------
--------------------------------------------------------------------------------
--------------------------------------------------------------------------------
--------------------------------------------------------------------------------
--------------------------------------------------------------------------------
-----------------------------------------------------------------------A-DG--YQK
-----------------------------------G--------------------------------------------
--------------------------------------------------------------------------------
--------------------------------------------------------------------------------
-------------------------S-R-V------------------------S-------------------------
---------D--------P------------------------IR-A------------------------E------A-
-D--K-----------AV--P-T-IEV--PALSLDELKQETDNF-GSKALIGEGSYGRVYYANLS-N----------G--
KAVAVKKLDV-S--------------------------------------------------------------------
--------------------------------------------------------------------------------
--------------------------------------------------------------------------------
--------------------------------------------------------------------------------
--------------------------------------------------------------------------------
--------------------------------------------------------------------------------
--------------------------------------------------------------------------------
--------------------------------------------------------------------------------
--------------------------------------------------------------------------------
--------------------------------------------------------------------------------
---------------------------------------------------------------------------SE-P-
---------------------------ETNVDFLNQVARVSRLKHDNLVELLGYCVE--G--------N-IRVLAYEFAT
MGSLHDILH-----G--RKGVQGAQPGPTLEWVQRVRIAVDAARGLEYLHEKVQP-SVIHRDIRSSNVLLFEDYKAKIAD
FNLSNQAPD---M-A--A--R----L-HSTRVLGTFGYHAPEYAMTGQLTQKSDVYSFGVVLLELLTGRKPVDHTM-P--
RG--QQ-SLVTW--------ATPRLS-------------------E----D-----K-VQQCVDPKLKG-C---------
----P----PKAVAKMAAVAALCVQYEAEFRPNMSIVVKALQPLLR----A--P-A--A----P----------------
--------------------------------------------------------------------------------
--------------------------------------------------------------------------------
--------------------------------------------------------------------------------
--------------------------------------------------------------------------------
--------------------------------------------------------------------------------
--------------------------------------------------------------------------------
--------------------------------------------------------------A---------P-EI*
>Solyc09g014740.2 SlGC34
MQ-L---K----Q-----I-----------A-----------------L-----F--------F---S----FT-C----
----SV--L--T-I--L-------TS----I------S---AHPTADSPV------------------SPTTITKAP--N
IAKPGCP--KQCG-N-V-----T-------IPY--PFG---------IG--SD---------------------------
-------CAMD--SS---F-EI-NCTA-G--S----------SAT-----------------------------------
------------------------------------------------L-------------------------------
------------------------------------------------Y-RS-NIKIYD-----I--SD-----S--EI-
----------------------R------------------------VSNM----------------------LYQ----
----------------------------------------------------------------RCYSET----GQLL--
--V-PDNP---TWLR-F-GK------------------------------------------------------------
--------------------------------------------------------------------------------
--------------------------------------------------------------------------------
-------------------LTP-YSF-SAL----------------NMFTVIG---------------------------
-------------CDETAIMR--G--------------------------------------------------------
--------------DNFRNGCY------------AFC---------T----------NSS----GV-----------N--
VVE-GRC-MGTG--C---C--QI----------------------------------------------------EIPK-
-----------------------G-LKYFN-------------------TTM----------------------------
-----------DS---VE--------------------------------------------------------------
----------------------------------------------------------NH--------------------
--------------------------------T---------------------------------------------GI
WSF--NR--C-GYAFLGEAS----------------R-------------------------------------------
--------------------------------------------------------------------------------
-------------------------FQ-F--------RGE---------------------------------HDLT---
--------D----NDLRN------------------------------RILDHVPIV-----------------------
-------------LD------------------------------WA-IG-----N-NLT-----------------CGD
---AQK-RDDYACLV--NSHCVDS--D-TGL-------G-G-YR---------------CHCDQG-Y-E--G-NP--YIR
PG-CSDI---D------------------------E-CK----------------------------N-AST---CAHYM
NCINKPGSYKCYCP--KG--YTDGGENNGPVCIA----------------------------------------------
--------------------------------T----NSEF-P-W-I-K-FS-V-GMG-V--G--F--I-S--LV---VG
-T---M---L-L--YF--C-IN--KR-K-L---I--------------------KN-R----------------------
----EKF-FQ-QNG-G--L--L-------------L------KQ--Q------------------------I------S-
-S--K-----------KG--G-V-EAT--KIFTSDELKKATNNY-ASDRILGRGGNGIVYKGILP-D----------N--
RIVAIKKSKI-V--------------------------------------------------------------------
--------------------------------------------------------------------------------
--------------------------------------------------------------------------------
--------------------------------------------------------------------------------
--------------------------------------------------------------------------------
--------------------------------------------------------------------------------
--------------------------------------------------------------------------------
--------------------------------------------------------------------------------
--------------------------------------------------------------------------------
--------------------------------------------------------------------------------
---------------------------------------------------------------------------D--E-
---------------------------NQIEQFINEVLILTQVNHRNVVRLFGCCLE--A--------E-VPLLVYEYVS
NGTLYEHIH-----N--QN------GVPWLSLQNRLRIASETANSLAYLHSSASM-PIIHRDVKSSNILLDNGYTAKVAD
FGASRLVPL---D----Q--T----R-VATLVQGTLGYLDPEYFHTGQLTDKSDVYSFGVVVAELLTGMKPISRDTIS--
DK--DK-CLVEY--------FVSSMN-------------------K----N-----S-LFQILDRRVVR-E---G-----
----S----LEQLQKIAEIIKRCLHLHGEDRPTMKEVAMEIESLRK----L-TS-L--------W--------------S
N--G-------------------KE--H-E-DE--------K--EVELT----DL-----Y-------------------
--------------------------------------------------------------------------TT----
-------PI-------------------D------------S-N-I---GI-DNFS----GQYPT--S----Y---TNSS
-----IF--------------------------------S-G-Q------------------Y---N----S--------
-----------------------------DSS-S-LL-H-----------------------------------------
--------------------------------------------------------------------------------
-----------------------------------------------------------NT-N---------I-PR*
>Solyc04g050970.2 SlGC74
MS-C---L----P-----C-------------------------------------------------------------
--------------------------------------------------------------------------------
--------------------------------------------------------------------------------
------------------F-QS---------------------------------------K------------------
--------------------------------------------------------------------------------
------------------------------------------------------------------------------K-
-TN-E-PPV-Q---------------------------------------------------------------------
--------------------------------------------------------------------------------
--------------------------------------------------------------------------------
--------------------------------------------------------------------------------
--------------------------------------------------------------------------------
--------------------------------------------------------------------------------
--------------------------------------------------------------------------------
-----------------DKPVPVARPANDHPSSSPHF-------------------------------------------
--------------------------------------------------------------------------------
--------------------------------------------------------------------------------
--------------------------------------------------------------------------------
--------------------------------------------------------------------------------
--------------------------------------------------------------------------------
--------------------------------------------------------------------------------
--------------------------------------------------------------------------------
--------------------------------------------------------------------------------
--------------------------------------------------------------------------------
--------------------------------------------------------------------------------
-----------------------------------------------------------------------E-NN--YKA
-----------------------------------S--------------------------------------------
--------------------------------------------------------------------------------
--------------------------------------------------------------------------------
-------------------------C-E-N------------------------G-------------------------
---------N--------N--N--N--N-RT-----------DHG-S------------------------S------P-
-V--E-----------NG--D-S-SNA--KTFTFRELASATKNF-RQECLIGEGGFGRVFKGTLQ-G----------G--
EVVAVKQLDR-T--------------------------------------------------------------------
--------------------------------------------------------------------------------
--------------------------------------------------------------------------------
--------------------------------------------------------------------------------
--------------------------------------------------------------------------------
--------------------------------------------------------------------------------
--------------------------------------------------------------------------------
--------------------------------------------------------------------------------
--------------------------------------------------------------------------------
--------------------------------------------------------------------------------
---------------------------------------------------------------------------G--T-
---------------------------QGNKDFQVEVLLLSLLNHQNLVNLIGYCAD--G--------D-QRMLVYEYRP
MGSLADHLI-----D--IKE-----DQKPLDWQNRMKIASGAAEGLEYLHEKANP-PIIYRDLRTTNILLDEDFTPRLSD
YGLAKLAGG---G-N--K--S----H-ISPRVMGTYGYSAPEYERSGELSFKSDVYSFGVVLLEIITGRRAVDTTR-L--
TE--EQ-NLVAW--------AQPIFR-------------------N---PK-----R-FREMADPLLKN-K---F-----
----P----ERSLNQAVGVAAMCLQEEPSVRPLISDVVAALTTLNV----D-EP-I--P----ES---------------
P----------------------QS--P-E--K--------D---NTDE---YEQ-----KSSDNEALSNKNEDESSEDD
QDNVHYNKKIDINKNVFDSDEDDGASSDYGYGSTSGSSENEKEDISLEPGGGIPTKFVKWSSESKRKSKIKSSSRAIRST
SRRKS--KV------------------KRSESIISNDDTEKD-T-FNLK-DNN--N-HRQQ-K-N--A---------KSK
--TV-SF--------------------------------S-G-F------SSQSSDDAESDGE---N---DI--------
-----------------------GSN---------QS-R-----------------------------------------
--------------------------------------------------------------------------------
-----------------------------------------------------------HV-Q---------F-RS*
>Solyc07g062040.2 SlGC26
MV-V---Q----D-----S-----------L-------------------------------------------------
--------------------------------------------------------------------------------
--------------------------------------------------------------------------------
-------------------------------------------------------------------------------S
--------------------------------------------------------------------------------
--------------------------------------------------------------------------------
--G-----------------------------------------------------------------------------
--------------------------------------------------------------------------------
--------------------------------------------------------------------------------
--------------------------------------------------------------------------------
--------------------------------------------------------------------------------
--------------------------------------------------------------------------------
--------------------------------------------------------------------------------
--------------------------------------------------------------------------------
--------------------------------------------------------------------------------
--------------------------------------------------------------------------------
--------------------------------------------------------------------------------
--------------------------------------------------------------------------------
--------------------------------------------------------------------------------
--------------------------------------------------------------------------------
--------------------------------------------------------------------------------
--------------------------------------------------------------------------------
--------------------------------------------------------------------------------
--------------------------------------------------------------------------------
--------------------------------------------------------------------------------
--------------------------------------------------------------------------------
--------------------------------------------------------------------------------
--------------------------------------------------------------------------------
--------------------------------------------------------------------------------
------------------------------------------------------------------------------G-
--K-L-----------VM-FK-S-PKM--NTLKSNMFLKRTMKL-TNKDIIGSGGYGTVYKLTIN-E----------S--
ISFAVKRLNR-I--------------------------------------------------------------------
--------------------------------------------------------------------------------
--------------------------------------------------------------------------------
--------------------------------------------------------------------------------
--------------------------------------------------------------------------------
--------------------------------------------------------------------------------
--------------------------------------------------------------------------------
--------------------------------------------------------------------------------
--------------------------------------------------------------------------------
--------------------------------------------------------------------------------
---------------------------------------------------------------------------S--A-
---------------------------EQDRGFERELEAMGDIKHRNIVTLHGYYST--T--------Q-YNLLIYELMT
NGSLDEALH-----G--KSA-----ARKVLDWPTRYKIAVGAARGLSYLHHDCIP-HIIHRDIKSSNILLGHNMEARVSD
FGLATLMEP---D----K--T----H-VSTLVAGTFGYLAPEYFDTGKATVKGDVYSFGVVLLELLTGKKPSDEAF-L--
EE--GT-RLVTW--------VKTVVQ-------------------E----K-----R-EEYVLDKNLQ--E---F-----
----P----IDEVNHVFNIALVCLEADPCNRPTMAEVVIMLEQIKI----------------------------------
--------------------------------------------------------------------------------
--------------------------------------------------------------------------------
--------------------------------------------------------------------------------
--------------------------------------------------------------------------------
--------------------------------------------------------------------------------
--------------------------------------------------------------------------------
--------------------------------------------------------------N---------A-LA*
>Solyc09g008640.1 SlGC38 
MT-I---L----YRRKTNL-----------Y-----------------V-----L--------L---L----LY-F----
----FC--Y--C-C--S-------QK------------------------------------------------------
----TC---PNCG-P-L-----E-------VPY--PLS---------TN--PN---------------------------
-------CG-N--PD---Y-SI-RCDP-H--S-----------------------------H-----------K--LYLD
T--L-----------------------------N---G------------------------------------------
----------------------------------S------------------SYVILR-----V--M------------
-------AS-F--Q---RMVV-Q------------------------PSPW----------------------MPG----
----------------------------------------------------------------TCVTQD-----L----
------SV--SEGLW-L-NQ------------------------------------------------------------
--------------------------------------------------------------------------------
--------------------------------------------------------------------------------
-------------------TLP-FNV-TSS----------------NTIFLFN---------------------------
-------------CSPRLLVS--P--------------------------------------------------------
--------------LN----CT--------PS--SLC---------H------KYLLSSG----HV-----------D--
AKRELQCASGVY-PC---C--TF-----------------------------------------------IA--GGMPS-
-----------------------A-YK----------------------IRL----------------------------
-----------HI---S---------------------------------------------------------------
----------------------------------------------------------G---------------C-----
-----Q--------------------------------------------------------------------------
---------A-FRSILHL--------------------------------------------------------------
--------------------------------------------------------------------------------
--------------------------------------------------------------------------------
--------------------------------------------------DAMKPANEWEE-GL----------------
-----------E-IQ------------------------------WS-PP-----P-EPH-----------------C--
----K---SQSDCSG--ASKCSPS--G--KN-------G-V-FR---------------CFCNHG-Y-Y--W-NRSLGNC
--------------------------------------------------------------------------------
-------------------------------M------------------------------------------------
-----------------------------------K-KKHS-G-F-V---LN-I-SIG-I--A--L--F-L--AF---TV
-V---V---IAV--AL--K-RS--GR-V--------------------------SA-R----------------------
----ARL-AK-AR------------------------------E--D------------------------I------L-
-K--S-----------NN--G-G-KPA--RMFCLKEMKKATNGF-SEDRILGRGGFGEVYKGELH-D----------G--
TIVAVKLAKV-G--------------------------------------------------------------------
--------------------------------------------------------------------------------
--------------------------------------------------------------------------------
--------------------------------------------------------------------------------
--------------------------------------------------------------------------------
--------------------------------------------------------------------------------
--------------------------------------------------------------------------------
--------------------------------------------------------------------------------
--------------------------------------------------------------------------------
--------------------------------------------------------------------------------
---------------------------------------------------------------------------N--L-
---------------------------KSTQQILNEVGILSQVNHRNLVKLLGCCIE--A--------E-QPLMIYEYIS
NGTLHDHLH-----G--K-------YSTFLDWRTRLKIASQTAEALAYLHSAAYP-PIYHRDVKSTNILLDNEFNAKVSD
FGISRLACP---G----L--S----H-VSTCAQGTLGYLDPEYFRNYQLTDKSDVYSFGVVLLELLTSQKAVDFSR-D--
EN--SV-NLVSY--------VIQQEN-------------------H----G-----S-VIDVLDRRLLD-E---E-----
----PLTNVTTGMDSFLALALSCLRETKTERPCMKEVVQQLHCISE----I-VD-Q-------E----------------
--------------------------------------------------------------------------------
--------------------------------------------------------------------------------
--------------------------------------------------------------------------------
--------------------------------------------------------------------------------
--------------------------------------------------------------------------------
--------------------------------------------------------------------------------
-----------------------------------------------------------EP-I---------E-FS*
>Solyc03g006770.2 SlGC91
MT-N---I----N-----T--------KKHI-----------------F-----H--------L---RS---SF-C--FF
LISQIVA-T--V-A--T-------TD-----------N------------------------------TI-----TI--T
N----PL--TISK-T-L-----V--SQ-KKKFELGFFTP---------G---G-----P---------------------
-------NSDK--WY---V-GI-WYKE-I--K-----------------------------E-----------TTIVWVA
NREN----------------------------------PV----INS-ST-SPVLKITED--------------------
---GRLVIDD-GD-GNYTWSLNL-S-KN----NTTFIA--K-----LLD-SG-NFVVLT-----E--NE----EI--MV-
-WQ-S-FDY-P--T-D----------------------------------------------------------------
---------------------------------------------------------------------T----LLPG--
----MK-L---GWDS-K-TG------------------------LNRNITSWK---------------------------
---------------------------------------------------------------------SPF-DPSSGNY
TF-K--L-------------------------------------------------------------------------
--------------DVHG--LP-EAY-LT------------------NRDKVFYRSGPWNGVGFSGV-PEM-K-------
-PTD---IIVFEFQMNKD--E--VYY------------------------------------------------------
-------------------------------------------------------------------T-------FEVLD
KEICSRL-LVRH--N---GFLERYTWI-PTS-NIWNKFWYA-PKDQCDF-Y----EECGVSGICN---A-N---------
-----------------------L-SPVCK-------------------CLV----------------------------
-----------GYKPKNQ-VAWD------------------------------------------------------LRD
--------------------------------------------------------------------------------
--------------------------------------------------------------------------------
--------------GS----------------------------------------------------------------
--------------------------------------------------------------------------------
-----------------------------DG--------CVRYH----------------------------DLDCE---
--------T-----------------------------------------------------------------------
------------------------------------------------DV-----F-NIL-----------------KNM
--KLP------------------------QS-------S---SS--------------------F-V-DTKM-NL--E--
----------------------------------------------------------------------------ECEK
MCR-----YNCSCT--AY--TTANVTGSGSGCVIWTKELVDMRQYSAA-EGGQFLYVRAA--------------------
------------SS-------DAAKSGNVG--SEDG-SGKT-K-R-I-A-MA-T-GIT-A--G--V--V-L--VL---IG
-I---V-SIC-F--LS--K-RK--KLLE-S---P-------------------IRK-K----------------------
----TEQ-RG-SIERS-QD--LLVN-TAII-----P------SKR-D------------------------I------S-
-GE-T-----------VA--D-E-FEL--PLFDLSTLAVATEDF-SDANKLGQGGFGCVYKGIID-E----------G--
QEIAVKRLSK-N--------------------------------------------------------------------
--------------------------------------------------------------------------------
--------------------------------------------------------------------------------
--------------------------------------------------------------------------------
--------------------------------------------------------------------------------
--------------------------------------------------------------------------------
--------------------------------------------------------------------------------
--------------------------------------------------------------------------------
--------------------------------------------------------------------------------
--------------------------------------------------------------------------------
---------------------------------------------------------------------------S--G-
---------------------------QGIEEFKNELRLIARLQHRNLVRLLGCCVE--M--------E-EKMLIYEYME
NKSLDSILF-----N--KQ------KSSLLDWQRRFSIICGIARGLLYLHQDSRF-RIIHRDLKASNILLDKEMIPKISD
FGMARIFGG---D-E--T--E----G-NTKRVVGTYGYMSPEYAMDGLFSVKSDVFSFGVLVLEIVTGKKNRGFYF-Q--
NN--ER-NLLGH--------AWKLWR-------------------E----G-----G-ASELLDSSVGE-S---F-----
----S----PCEVIRCIQVGLLCVQEQAEDRPNMATVVLMLGSETA---TM-P--Q--P----KH---------------
P--G-------------------FC--LGR-----------R---PVDE-----H-------------------------
--------------------------------------------------------------------------------
------------------------------------------------------------------------------S-
------E--------------------------------T-I-Y------------------E---E---TF--------
-----------------------------TVN-Q-VT-I-----------------------------------------
--------------------------------------------------------------------------------
-----------------------------------------------------------TM-L---------D-PR*
>Solyc02g068660.1 SlGC31 
MN-L---E----F-----V-----------C-----------------L-----L--------L---L----LSWL----
----KV--LDHS-I--A-------AT-----------S---LA-KP----------------------------------
----GCE--ERCG-N-L-----T-------IPY--PFG---------LS--AS---------------------------
-------CSLN--SW---Y-VI-KCDR-S--S-D--------PPKPFMNS--FLQVELQS-E-----------VISVSIE
NQTI-----------------------------T---TSV----SI----------------------------------
-----VNFC----------NKSS-E-G-------S---------------------------------------------
--------------------------------------------------------------------------------
-----------------------------------------------------------------------------R--
----II-T---TGTD-L-SG------------------------SPFYYAKD----------------------------
--------------------------------------------------------------------------------
--------------------------------------------------------------------------------
-----------------------------R----------------NKLMLVG---------------------------
-------------CGNGLVTQ--KQNVL----------------------------------------------------
-----------------------------------------------------------S----GCTS-------ICSEG
ATL-TGC-YGIN--C---C--QSLFPF-DLS-SY-----------------------------KA---N-FTNSGIQQE-
-----------------------A-YPR----------------------------------------------------
--------------------------------------------------------------------------------
--------------------------------------------------------------------------C-----
-----SAVFLVDQTW-------V---------------------------------------------------------
-------------------P------------------------------------------------------------
--------------------------------------------------------DEVAQP------------------
-------------------------FV-FLGYAPVV--------------------------------------------
-------------------------WL---WT-LQ-AK-----ELEAGLL-----CD-----------------------
-------------K--------------------------------S-EA-----V-VKL--------------------
----E------------------------DG-------T-S-VA----NWQ--------CRCGNG-T-Q--G-NP--YFS
NG-CQAN---Q------------------------R-CT----------------------------N-CT---------
----------------E---IVI---------------------------------------------------------
--------------------------------Y--M-KQSP-K-I-V-L-LS-V-CIS-I--G--V--L-L--LL---LG
-S---Y---L-L--YK--T-VK--KR-E-N---K--------------------RQ-R----------------------
----QRF-FK-RNG-G--L--L-------------L------QQ--Q------------------------L------S-
-SN-N-----------EG--T-I-DKG--KLFTARELEKATDHF-NENRILGRGGQGTVYKGMLP-D----------G--
KIVAVKKSKL-V--------------------------------------------------------------------
--------------------------------------------------------------------------------
--------------------------------------------------------------------------------
--------------------------------------------------------------------------------
--------------------------------------------------------------------------------
--------------------------------------------------------------------------------
--------------------------------------------------------------------------------
--------------------------------------------------------------------------------
--------------------------------------------------------------------------------
--------------------------------------------------------------------------------
---------------------------------------------------------------------------D--E-
---------------------------NQLDQFINEVAVLSQINHRNVVKLLGCCLE--T--------E-VPLLVYEFII
NGTLYSLIH-----N--EN------NEFPFTWSTRLRIATEVAGALAYLHSATSV-PVYHRDIKSSNILLDEKYRAKVSD
FGTSRSIAI---D----Q--T----H-LTTGVQGTFGYLDPEYFQSSQYTEKSDVYSFGVVLAELLTGKKAISTTT-N--
Q---DR-SLATN--------FL-LAT-------------------E---RN-----L-LDTIIYAKISQ-E---G-----
----K----REDIMAAANIAYRCMNLNGKKRPTMKEVTTALEAIRS----Q-MP-A--A----AV---------------
T--N-------------------FQ--LDK--G--------D---TA-E-----R-------------------------
--------------------------------------------------------------------------------
-------------------------------------------------------------------T------VI-SEV
-----NY-------------------------------TW-T-N----------------------T---ST--------
-----------------------------TSS-D-VH-P-----------------------------------------
--------------------------------------------------------------------------------
-----------------------------------------------------------LL-F---------E-TS*
>Solyc09g015240.1 SlGC32 
MS-P---N----D-----V-----------M-----------------I-----F--------A---L----IT-L----
----IC--F--S-LCFG-------DY-----------A---MLPTH-----------------------------NN--L
IAKPNCK--KSCG-N-V-----S-------IPF--PFG---------IT--QD---------------------------
-------CVLY--NQ---F-LV-TCDY-T--F-Q--------PPR-----------------------------------
------------------------------------------------P-------------------------------
-------------------------------------F--F-------Y-DS-SIQITN-----I--SLT----G--QL-
----------------------T------------------------VFQF----------------------ISK----
----------------------------------------------------------------DCYKS-----GVNT--
----ENNT---PWIS-L-TQ------------------------------------------------------------
--------------------------------------------------------------------------------
--------------------------------------------------------------------------------
-------------------LFA-VS--NTA----------------NMFIAIG---------------------------
-------------CDTYAIVQ--GYY------------------------------------------------------
--S--KFENMTTKHYSYITGCT------------SMC---------N----------SLD-----------------D--
ADN-NTC-SGVG--C---C--KT----------------------------------------------------SIPK-
-----------------------G-AWNVT-------------------ITL----------------------------
-----------SS---YY--------------------------------------------------------------
----------------------------------------------------------KH--------------------
--------------------------------T---------------------------------------------YV
NDN--PR--C-SYAFVVEDT----------------N-------------------------------------------
--------------------------------------------------------------------------------
-------------------------P-------------Y---------------------------------ANFS---
--------K----NNLEN--------L---------------------KNMDKLPLV-----------------------
-------------LD------------------------------WV-IG-----K--GT-----------------CEI
---AKRNSTAYECKS-EKSDCYDS--S-----------I-G-YR---------------CSCMQG-Y-D--G-NP--YLK
DG-CQDI---D------------------------E-CI----------------------------D-RKPDYRCANDA
ICQNTEGNYTCICP--PD--FSGNGT----VCNR----------------------------------------------
--------------------------------D-NP-QRIT-H-N-I-F-FV-I-GVT-A--G--VA-F-A--II---IV
-F---G---W-S--YT--A-FQ--RR-K-M---S--------------------KM-K----------------------
----KKF-FQ-ENG-G--L--V-------------L------QK--R------------------------L------T-
-R--K-----------EGSSH-N-NAI--KIFTAEELEKATNGF-DKDRVVGQGGFGIVYKGYLK-D----------N--
CIIAVKKSKV-I--------------------------------------------------------------------
--------------------------------------------------------------------------------
--------------------------------------------------------------------------------
--------------------------------------------------------------------------------
--------------------------------------------------------------------------------
--------------------------------------------------------------------------------
--------------------------------------------------------------------------------
--------------------------------------------------------------------------------
--------------------------------------------------------------------------------
--------------------------------------------------------------------------------
---------------------------------------------------------------------------D--R-
---------------------------NQIEQFINEVLVLSQINHRNVVKLLGCCLE--T--------E-VPLLVYEFIN
NGTLSEHLH-----H--KL------KASNLSLDIRLRVAAEAAGVLSYLHSAAYP-PIIHRDIKSVNILLDKSYTAKVSD
FGASRLVPA---D----Q--T----E-LSTLVQGTLGYLDPEYLQTNELNEKSDVYSFGVVLVELLTGRKALCFER-P--
PE--ER-SLAQY--------FISSVE-------------------K----G-----L-LLDILDDNIVYDE---T-----
----N----EGKLKNVVMLAQKCLNVKGDERPTMKEVAAELEAGLR----L-KH-L--------W--------------A
Q--T-------------------DR--H-S-EE--------K--ESLLP---G-A-----Q-------------------
--------------------------------------------------------------------------T-----
---------------------------------------------------LRFG--CEY---SE-H------------S
-----IH-------------------------------------------------------V---D----S--------
-----------------------------ITS-H-VT-L-----------------------------------------
--------------------------------------------------------------------------------
-----------------------------------------------------------PF-P---------G-GR*
>AtHSL1
MY-L--------------------------------------------L-----F--------LFL-------L-F----
-----P-------T----------VF-----------S------------------------------LN-----QD--G
F---ILQ--QVKL-S-L-----D--DP-DSYLS--SWNS---------N---D---------------------------
-------ASPC--RW---S-GV-SCAG-D--F---------------------------S-S-----------VTSVDLS
SANL-----------------------------A---GPF----PSV-I-----CRLSNL--------------------
---AHLSLY----------NNSI-N-S-------TLPL--N-----IAA-CK-SLQTLD-----L--SQ-----N--LL-
-TG-E-L-------------------------------------------------------------------------
--------PQ----------------------------------------------------T-LAD-IP----TLVH--
----LD-L---TGNN-F-SG------------------------DIPASFGKF-ENLEV-------LSLVYNLL------
---------------------DGTIPPFLGN-ISTL------------------------KMLNLSY-NPFSPSRIPPEF
GN-LTNLEVMWLTECH------------------------------------------------------LVGQIPDSLG
-QLSKLVDLDLALNDLVG-HIP-PSL-GGL----------------TNVVQIE-----LYNNSLTGEIPPE-LGN-----
-LKS---LRLLDASMNQLTGK--IPDELCR------------------------------------------V-------
--P---LESLNLYENNLEGELP------------ASI---------A----------LSP----NLYE-------IRIFG
NRL-TGG-LPKD--L---GLNSPLRWL-DVS-EN-EFSGDL-PADLCAK-G----ELEELLIIHN---S-FS--GVIPE-
-----------------------S-LADCR-------------------SLT----------------------------
-----------RIR--LA-YNRF------------------------------------------------------SGS
VPTGF-WG-LPH---------------------------------VNLLELV-NNSFSGEISKSIG-------GA-----
-----SNLSLLILSN-NEFTGSLPEEIGSL--D---------------------------------------------NL
NQL--SA--S-GNKFSGSLP----------------DS------------------------------------------
----------------------------LMSL------------------------GELG--------------------
-------------------TLDLHGNQ-FSGELTSGIKSWKKLN----------------------------ELNLA---
--------D----NEFTGKIPDEIGSL---SV-LN-YL-----DLSGNMFSGKIPVS-----------------------
-------------LQS-----------------------L-KLNQLN-LS-----Y-NRL-----------------SGD
---LP------------------------PS-------L-A-K----------------DMYKNS-F-I--G-NP--GLC
GD-IK-----G------------------------L-CG----------------------------S-EN---------
-----------E--------------------------------------------------------------------
-------------------------------------AKKR-G-Y-V-W-LL-R-SIF-V--L-AA--M-V--LL---AG
-V---A---W-F--YF--K-YR--TF-K-K---A----------------------------------------------
----RAM-E-------------------------------------R------------------------S------K-
-WT-L-----------MS--F----HK--LGFSEH---EILESL-DEDNVIGAGASGKVYKVVLT-N----------G--
ETVAVKRLWT-G--------------------------------------------------------------------
--------------------------------------------------------------------------------
--------------------------------------------------------------------------------
--------------------------------------------------------------------------------
--------------------------------------------------------------------------------
--------------------------------------------------------------------------------
--------------------------------------------------------------------------------
--------------------------------------------------------------------------------
--------------------------------------------------------------------------------
--------------------------------------------------------------------------------
---------------------------------------------------------------------------S--VK
ET--GDCDPEKGYKP--------G---VQDEAFEAEVETLGKIRHKNIVKLWCCCST--R--------D-CKLLVYEYMP
NGSLGDLLH-----S--SK-------GGMLGWQTRFKIILDAAEGLSYLHHDSVP-PIVHRDIKSNNILIDGDYGARVAD
FGVAKAVDL---T-G--K--A---PK-SMSVIAGSCGYIAPEYAYTLRVNEKSDIYSFGVVILEIVTRKRPVDPEL----
-G--EK-DLVKW--------VCSTLD-------------------Q----K-----G-IEHVIDPKLDS-C---------
----F----KEEISKILNVGLLCTSPLPINRPSMRRVVKMLQEIGG----G-DEDS--LHKIRDD--------------K
-----------------------DG--K-L-----------T--------------------------------------
--------------------------------------------------------------------------------
--------------------------------------------------------------------------------
-----------------------------------------P-Y------------------Y-------N---------
-----------------------------------ED-T-----------------------------------------
--------------------------------------------------------------------------------
-----------------------------------------------------------SD-Q---------G-SIA
>Solyc09g064270.2 SlGC52
ML-I---Y----E-----R-----------F-------------------------------------------------
--------------------------------------------------------------------------------
------------------------------------W-------------------------------------------
--------------------------------------------------------------------------------
--------------------------------------------------------------------------------
------------------------K-K-------KMPL--N-----RTM-FG-DYDVMH-----I--MY-----P--GL-
-PS-S-PPS-----------------------------------------------------------------------
--------------------------------------------------------------------------------
------------------------------------------------GIGS------------------GNGP------
---------------------TG---------------------------------------------------------
--------------------------------------------------------------------------------
-------------------SAI-DQQ-FPI--------------------------------------TAD-FGN-----
-KSQ---K------------M-----------------------------------------------------------
--------------------NP------------R---------------------------------------------
--------------------------------------------------------------------------------
--------------------------------------------------VI----------------------------
-----------FL---IA-SSALVLLVVCCGALVVLL--NCR---------RT------S--------------------
RPSNA---------------------------------------------------------------------------
--------------------------VG----------------------------------------------------
--------------------------------------------------------------------------------
--------------------------------------------------------------------------------
-------------------------------PVFTS-------S----------------------------MHKRS---
--------G----KGIGSTISSSTAS------------------STSVSLISAMPAS-----------------------
-------------I------------------------------------------------------------------
--------------------------------------------------------------------------------
--------------------------------------------------------------------------------
--------------------------------------------------------------------------------
--------------------------------------------------------------------------------
--------------------------------------------------------------------------------
--------------------------------------------------------------------------------
------------------------LSV--KTFTLAELEKATDKF-SLKRVLGEGGFGRVYHGILE-D----------R--
TEVAVKVLTR-D--------------------------------------------------------------------
--------------------------------------------------------------------------------
--------------------------------------------------------------------------------
--------------------------------------------------------------------------------
--------------------------------------------------------------------------------
--------------------------------------------------------------------------------
--------------------------------------------------------------------------------
--------------------------------------------------------------------------------
--------------------------------------------------------------------------------
--------------------------------------------------------------------------------
---------------------------------------------------------------------------N--N-
-----------------------Q---NGDREFIAEVEMLSRLHHRNLVKLIGICSE--E--------R-TRSLIYEIVR
NGSVESHLH-----G--KDR-----IKGPLDWDVRLKIALGAARGLAYLHEDSNP-RVIHRDFKASNVLLEEDFTPKVSD
FGLAREATE---G----S--D----H-VSTRVMGTFGYVAPEYAMTGHLLVKSDVYSYGVVLLELLSGRKPVDMSQ-P--
PG--QE-NLVTW--------ARPLLT-------------------T---RE-----G-LEQLVDPSLAG-T---Y-----
----D----FDDMAKVAAIASMCVHPEVTQRPFMGEVVQALKLIYN----D-ND-E--T----CA--------------D
G----------------------CS--Q----K--------E---SSLP-DSD-F-----K-------------------
-----------------------------------------------------GVPSDSSWWNAGGLTPRLTYGQASNFM
TMDYSSGPL--------------E--EFENRPFSASSFNLGGEAGLLSHGNRSG-PL-----RTV--R-------SKPAL
--YR-LR--------------------------------G-S-M----------------SEH---G---AL--------
----------------------LPR----HAW-K-DG-T-----------------------------------------
--------------------------------------------------------------------------------
-----------------------------------------------------------NY-D---------A-SF*
>Solyc08g074980.2 SlGC64
MT-K---D----S-----K-----------S-------------------------------------------------
--------------------------------------------------------------------------------
------------------------------------WRP------------FT---------------------------
-------ANCC---S---A-DDQTIFG-N--F---------------------------S-R------------------
------------------------------------------------C-------------------------------
------------------------------------------------------------------------------K-
-TS-K-SNF-S------------------------------------K--------------------------------
--------------------------------------------------------------------------------
--------------------------------------------------------------------------------
--------------------------------------------------------------------------------
--------------------------------------------------------------------------------
--------------------------------------------------------------N-----------------
--------------------------------------------------------------------------------
----------------NIGPLP------------SF--------------------------------------------
--------------------------------------------------------------------------------
--------------------------------------------------------------------------------
--------------------------------------------------------------------------------
--------------------------------------------------------------------------------
--------------------------------R---------------------------------------------RL
SFS--DL--S-RS-------------------------------------------------------------------
--------------------------------------------------------------------------------
--------------------------------------------------------------------------------
--------------------------------------------------------------------------------
--------------------------------------------------------------------------------
--------------------------------------------------------------------------------
--------------------------------------------------------------------------------
--------------------------------------------------------------------------------
--------------------------------------------------------------------------------
------------------------------------------------------S-------------------------
---------S--------T------------------------RI-N------------------------E-D----L-
-A--------------QT--F-G-PDL--FDFQVSELRAITQNF-STNYLLGEGGFGTVHKGYVD-ENLRS---SLKS--
QAVAVKLLNI-E--------------------------------------------------------------------
--------------------------------------------------------------------------------
--------------------------------------------------------------------------------
--------------------------------------------------------------------------------
--------------------------------------------------------------------------------
--------------------------------------------------------------------------------
--------------------------------------------------------------------------------
--------------------------------------------------------------------------------
--------------------------------------------------------------------------------
--------------------------------------------------------------------------------
---------------------------------------------------------------------------G--L-
---------------------------QGHREWLAEVIFLGQLRHKNLVRLIGYCCE--D--------E-ERLLVYEFMP
KGSLENHLF-----K--RL-------SMSLPWGTRLKIAIGAAKGLAFLHGAE-K-PVIYRDFKTSNILLDSDFTAKLSD
FGLAHMGPE---G-S--N--T----H-VTTRVMGTYGYAAPEYVNTGHLTTRSDIYSFGVVLLELLTGRRAMDKTR-P--
KN--EQ-NLVDW--------TRPYLS-------------------S---SR-----R-LRCIMDPRFGG-Q---Y-----
----S----VKGAKEMAHLASLCTSLNPKDRPKMPAIIETLEAIQP----L-RD-M--A----VA--------------C
G--Q-------------------W---P-------------P---SPKS-----S-----N-------------------
--------------------------------------------------------------------------------
----------------------------------------------------------------K--Y----V---VYAP
-----KG-------------------------------NK-D-S--------------K--IV---V---IK--------
-----------------------------N---P-RM-G-----------------------------------------
--------------------------------------------------------------------------------
-----------------------------------------------------------VN-S---------K-SK*
>Solyc08g076060.2 SlGC83 
MK------------------------------------------------------------------------------
----------------------------------------------------------------------------P--G
D----VL--NHSQ-V-L-----D--SE-GGRFKLGFFSI---------P---Q---------------------------
--------TNK--TY---L-GI-WYAG-D--P-----------------------------V-----------EKKLWIA
NPNT----------------------------------PI----LNN-S--G-LLTLDST--------------------
---GALRITS-GG-K-TVVNIAT-P-LL----TGSLIA--R-----LQD-SG-NFVVQD-----E--TR----NR--TL-
-WQ-S-FDH-P--T-S----------------------------------------------------------------
---------------------------------------------------------------------C----LLPG--
----MK-L---GYNL-T-TR------------------------QNWTLTSWL--------------------V------
---------------------------------------------------------------------SST-IPASGAF
TL-S--L-------------------------------------------------------------------------
--------------EAIQD-AF-QLV-VS------------------RRGEIYWTSGAWNDQGFPYL-PSF-R-------
-DSATTYQYNLNLVSGTD--G--MFF------------------------------------------------------
-------------------------------------------------------------------Q-------FEATK
GSF-PSL-ELSS--D---GAIAA-------------------------G-D--GSIYTRYNKFCY---G-----------
-----------------------Y-G------------------------------------------------------
--------------------------------------------------------------------------------
--------------------------------------------------------------------------------
--------------------------------------------------------------------------------
--------------GD----------------------------------------------------------------
--------------------------------------------------------------------------------
-----------------------------DG--------CVSSQ----------------------------LPECR---
--------K----D------------------------------------------------------------------
----------------------------------------------S-DK-----F-EQK-----------------RGD
FIDLS------------------------GT-------S---TS--------------------YYD-NASI-SL--G--
----------------------------------------------------------------------------DCMQ
KCW-----EHCSCV--GF--TSLN--SNGTGCRIWNGKRDFRVDESG---NAVQRYVL----------------------
------------VS-------PK------S--S-KG----K-T-W-I-W----I-VLS-I--V--I--T-M--LI---CG
-L---V---C-LI-KT--R-IQ--KL-Q-H---E-------------------KRK-KE---------------------
----EHI-HE-MNA-A--D--S-------------F------SNT-N------------------------L------K-
-EE-D-----------ER--E-V-QDL--KIFSFGLILAATNNF-SSDNKLGEGGFGPVYKGQFP-D----------G--
REVAVKRLSR-T--------------------------------------------------------------------
--------------------------------------------------------------------------------
--------------------------------------------------------------------------------
--------------------------------------------------------------------------------
--------------------------------------------------------------------------------
--------------------------------------------------------------------------------
--------------------------------------------------------------------------------
--------------------------------------------------------------------------------
--------------------------------------------------------------------------------
--------------------------------------------------------------------------------
---------------------------------------------------------------------------S--G-
---------------------------QGLAEFKNELILIAKVQHRNLVRVLGCCIH--G--------D-EKMLIYEYMP
NKSLDFFLF-----D--PE------TKKLLDWQKRFEIIEGIAQGLLYLHKYSRM-RVIHRDLKASNVLLDENMNPKIAD
FGLARTFKQ---N-E--T--E----A-VTRRVVGTYGYMAPEFAMEGAFSIKSDVFSFGVLMLEILSGRRNASLQQ-F--
NR--PL-NLIGY--------AWELWK-------------------E----G-----C-GLELKDPALED-L---Y-----
----D----TEQFLRVIHVGLLCVQEGATDRPTMSDVISMLGNGSM---SL-P--I--A----KQ---------------
P--A-------------------FF--TGR-----------D---EAES-----Y-------------------------
--------------------------------------------------------------------------------
------------------------------------------------------------------------------S-
---------------------------------------S-SNK------------------T---E---QC--------
-----------------------------SIN-D-CS-I-----------------------------------------
--------------------------------------------------------------------------------
-----------------------------------------------------------TV-I---------E-AR*
>Solyc12g088040.1 SlGC40 
MA-N---L----L-----------------L-----------------L-----L--------L---L----IC-T----
----TP--A--V-L--S-------AR------------------------------------------------------
----RC---SDCG-S-S-----P-------VPY--PLS---------TG--PD---------------------------
-------CG-D--QS---Y-KI-RCSN-R-----------------------------------------------LFFD
T--L-----------------------------N---N------------------------------------------
----------------------------------S-------------------YPISS-----I--S------------
-------PD-T--Q---TLTI-E------------------------PSPF----------------------LSN----
----------------------------------------------------------------TCITQD-----I----
------ST---VGVQ-L-NS------------------------------------------------------------
--------------------------------------------------------------------------------
--------------------------------------------------------------------------------
-------------------SLP-FNI-TSS----------------NTIVFLN---------------------------
-------------CSQSLLSS--P--------------------------------------------------------
--------------LN----CT--------AE--SLC---------H------TYLNGTS----EN-----------D--
GAI-GAC-RNAP-IC---C--TF-----------------------------------------------RA--GGSST-
-----------------------S-YM----------------------IRV----------------------------
-----------RE---S---------------------------------------------------------------
----------------------------------------------------------G---------------C-----
-----R--------------------------------------------------------------------------
---------A-YRSFVNL--------------------------------------------------------------
--------------------------------------------------------------------------------
--------------------------------------------------------------------------------
--------------------------------------------------NPSLPVSRWPEAGM----------------
-----------E-LQ------------------------------WV-SP-----P-EPV-----------------C--
----T---IQSDCDS--DSTCGPD--PNSNG-------G-V-NR---------------CFCHSG-F-H--W-DPIAALC
AR-DV------------------------------T-CQ----------------------------D------------
----------------------R------DGC------------------------------------------------
-----------------------------------G-RDHT-A-L-I---AG-L-TSG-L--S--V--A-V--VA---AV
-I---G---F-F--VY--R-RQ--KR-I-K------------------------EA-R----------------------
----DRL-TR-ER------------------------------E--D------------------------I------L-
-S--S------------G--G-V-KSA--KLFTGKEIKKATNNF-STDRLLGAGGYGEVYYGKLD-D----------D--
TVVAVKCAKL-G--------------------------------------------------------------------
--------------------------------------------------------------------------------
--------------------------------------------------------------------------------
--------------------------------------------------------------------------------
--------------------------------------------------------------------------------
--------------------------------------------------------------------------------
--------------------------------------------------------------------------------
--------------------------------------------------------------------------------
--------------------------------------------------------------------------------
--------------------------------------------------------------------------------
---------------------------------------------------------------------------N--A-
---------------------------KGIEQVLNEVRILCQVNHKNLVRILGCCVE--L--------E-QPLLVYEYVP
NGTLSDHLY-----L--Q--------RKLLTWDSRLSIAHATAEGLAYLHFSAVP-PIYHRDVKSSNILLDDKLNAKVAD
FGLSRLAHT---D----L--S----H-VSTCAQGTLGYLDPEYYRNYQLTDKSDVYSFGVVLLELLTSQKAIDFSR-P--
QD--DV-NLAIY--------VQRLVE-------------------E----E-----R-IMDAVDPALKV-G---A-----
----SSVE-LETMKALGFLAVSCLEEKRQSRPSMKEVAEEIEYIIT----I-A---------------------------
--------------------------------------------------------------------------------
--------------------------------------------------------------------------------
--------------------------------------------------------------------------------
--------------------------------------------------------------------------------
--------------------------------------------------------------------------------
--------------------------------------------------------------------------------
--------------------------------------------------------------A---------A-KQ*
>Solyc02g090110.2 SlGC43
MG-F---H----H-----I-----------I-----------------I-----I--------R---F----VFSI----
----L---L--G-W--L-------SS-----------S---VE-AT-----------------------------NS--T
----KCN--QYCG-A-AGSYSPR-------VSY--PFG---------FS--EG---------------------------
-------CGI----------RL-DCTE-S--T-----------G-----------------E--------------IRI-
--------------------------------------------------------------------------------
---------------------------------------------------G-EYIIQN-----V--TS-----E--TL-
-----------------------------------------------MVNF----------------------S-M----
----------------------------------------------------------------NCSRPI----E-----
------------DLQ-Q-FD------------------------------------------------------------
--------------------------------------------------------------------------------
--------------------------------------------------------------------------------
-------------------RTN-FGM-TWR----------------NGLLLHN---------------------------
-------------CKVPKSEC-----------------------------------------------------------
-------------------TIL------------SEI---------L---------------------------------
--------------------------------------------------------------------------------
--------------------------------------------------------------------------------
--------------------------------------------------------------------------------
---------------------------------------------STRLNIQ-SCDSKKENVSCYS-------EA-----
--------------------------------------------------------------------------------
-RA--DY--L----------------------------------------------------------------------
--------------------------------------------------------------------------------
--------------------------------------DY---------------------------------KKLK---
--------N----TG-CGTVISSILIGMDNDT-MK-SS-----A----MFIEFQTME-----------------------
-------------LA------------------------------WG-LE-----G------------------------
---------DCACHN--DANCTNVSLP-GNR-------K-G-FR---------------CRCKDG-F-V--G-DG--FSD
GDGCRKV---S------------------------R-CN----------------------------P-SR---------
----------------Y---LSG---------------------------------------------------------
--------------------------------R-C---GGT-T-R-I-GVLV-G-GII-A--G--A--G----LM---AA
-L---A---V-L--CY--C-IR--RR-S-AS--L--------------------KK-R----------------------
----MSA-R-------------------------------------R------------------------L------L-
-S--E-----------AA--G-S-NSV--HVFQYKEIERATNSF-SEKQRLGIGAYGTVYAGKLH-S----------D--
EWVAIKKLRH-R--------------------------------------------------------------------
--------------------------------------------------------------------------------
--------------------------------------------------------------------------------
--------------------------------------------------------------------------------
--------------------------------------------------------------------------------
--------------------------------------------------------------------------------
--------------------------------------------------------------------------------
--------------------------------------------------------------------------------
--------------------------------------------------------------------------------
--------------------------------------------------------------------------------
---------------------------------------------------------------------------D--P-
---------------------------DGVEQVMNEVKLLSSVSHPNLVRLLGCCIE--N--------G-EQILVYEFMP
NGTLAQHLQ-----R--E-------RSSGLPWTIRLTIATETAHAIAHLHSAMNP-PIYHRDIKSSNILLDYNFNSKVAD
FGLSRFGMT---D----D--S----H-ISTAPQGTPGYVDPQYHQNYHLSDKSDVYSFGVVLVEIITAMKVVDFSR-S--
HS--EI-NLAAL--------AIDRIG-------------------K----G-----R-VDEIIDPFLEP-HRDAW-----
----T----LSSVHRVAELAFRCLAFHRDMRPSMTEVADELEQIRL----S-SW-A--S----LE--------------D
N--V-------------------CM-TS-S--V--------N---SSCS-----S-----P-------------------
-----------------------------------------------------------------RSMSE----------
-----T-SF---------------R---STTTKKGVGSRRLIVPQ--KI---ANSL-A---IME-E-I------KD-SSP
----VSV--------------------------------Q-D-P----------------WLS---E---ES--------
-----------------------------PPS-T-NR-L-----------------------------------------
--------------------------------------------------------------------------------
-----------------------------------------------------------LG-N---------S-GR*
>Solyc03g121610.2 SlGC54
MG-L---L----Q-----S-----------F-----------------M-----L-------LR---F----LVIL----
----SV--L--S-I--Q-------LS-----------A-------------------------------G-----FN--L
H---SLK--TAAS-A-F---------------------------------------------------------------
-----------------------------------------------------------L-K-----------DGRIDLS
VQRN-----------------------------A---GSR----K-------------SL--------------------
---LQEDL--------------F-P----------TPT--S-----RSK----RHA----------------------M-
-------------F-A-AAPHLE------------------------AFHS----------------------APH-PYH
HP-----TKA----------------------------------------------------------TY----QHKI--
----LE-----PSNY-A-DA------------------------PLTS--------------------------------
--------------------------------------------------------------------------------
--------------------------------------------------------------------------------
-------------------------------------------------------------THFRNSGGKQ-VHSSASAP
IISS---IRH-HHRRNKHSDS--TAKPNDR------------------------------------------L-------
--HPPSSRWSGPSISPFMSPVP------------SSI---------S----------WAP----VSSP-------ITQPS
HT----E-IPMS--T---PTIS-PTSS-SIK-R-----------------K----KLRPPPLPVM---T-L----PPPP-
-----------------------P-NHDCS-------------------SLT----------------------------
-----------CTE--PLTYTPPG---SPCGCVWPIQVAMCL---------NV------T--LY-------TFF-PLVSE
--------------------------------------------------------LAKEIAA-----------------
-------GVLLNTSQ-VRIMGANAADQQLE--K---------------------------------------------TI
VHI--NLVPT-DGKFDGTTA----------------LT------------------------------------------
----------------------------I---------------------------------------------------
----------------------------------------------------------------------------Y---
--------Q----KFWKRAVFIKTT-------------------------------------------------------
-----------------------------------------DFGAYE-MV-----Y-VRY-----------------PGL
---PP------------------------SPPSRHSSSA-T-ID---------------DL--PA-Y-P--G-NENNGMT
IK-P---------------------------------LG----------------------------V-DV---------
-------------S--S---RMR---------------------------------------------------------
--------------------------------K-KG-IPRN-M-I-I-V-IV-I-SSI-T--A--F--V-V--CM---GL
-I---W---L-L--LF--K-RG--CY-A-Q---S--------------------PEQP----------------------
----PHILVS-SQ------G-K--T-SG-DAGSMILASKPSSKSM-S------------------------F------S-
-SS-I-----------LA--Y-T-GTA--KIFSTNDIERATNNF-DISRVLGEGGFGLVYSGTLD-D----------G--
RKVAVKVLKR-D--------------------------------------------------------------------
--------------------------------------------------------------------------------
--------------------------------------------------------------------------------
--------------------------------------------------------------------------------
--------------------------------------------------------------------------------
--------------------------------------------------------------------------------
--------------------------------------------------------------------------------
--------------------------------------------------------------------------------
--------------------------------------------------------------------------------
--------------------------------------------------------------------------------
---------------------------------------------------------------------------D--R-
---------------------------QGGREFLAEVEMLSRLHHRNLVKLIGICTE--E--------N-CRCLVYELVP
NGSVESHLH-----G--IDK-----EASPLDWYARMKIALGAARGLAYLHEDSSP-RVIHRDFKSSNILLEHDFTPKVSD
FGLARTALE---E-G--N--R----H-ISTHVMGTFGYLAPEYAMTGHLLVKSDVYSYGVVLLELLSGRKPVDLSQ-P--
QG--QE-NLVAW--------ARPLLT-------------------T---KE-----G-LEIIIDKAMES-D---I-----
----P----IDSISKVAAIASMCVQPEVSHRPFMGEVVQALKLVCD----E-FD-D--T----RG---------------
P----------------------MS--R-S--C--------SQEDLSMTDTSLVH-----K-------------------
----------------------------------------------------------------------------SIPG
FD----SPL-----------------------N-----------------VQ--MEL-SA----SE-L----K---SASA
RYGTVES--------------------------------E-S-F----------------RRQ---F---NS--------
----------APLKMGRKRNFWQRLRVLSSGS-M-SE-H-----------------------------------------
--------------------------------------------------------------------------------
-----------------------------------------------------------SF-S---------S-KT*
>Solyc01g010660.2 SlGC60 
MG-N---C----L-----G-------------------------------------------------------------
--------------------------------------------------------------------------------
--------------------------------------------------------------------------------
------------------S-SA---------------------------------------R-----------VD-ATLS
SH------------------------------------------------------------------------------
--------------------------------------------------------------------------------
------NIS-----------------------------------------------------------------------
--------------------------------------------------------------------------------
--------------------------------------------------------------------------------
--------------------------------------------------------------------------------
--------------------------------------------------------------------------------
--------------------------------------------------------------AS----------------
--------------------------------------------------------------------------------
--------------G--ASRIP------------SRT---------S----------HSS--------------------
--------------------------------------------------------------------------------
--------------------------------------------------------------------------------
--------------------------------------------------------------------------------
--------------------------------------------------------------------------------
--------------------------------------------------------------------------------
--------------------------------------------------------------------------------
--------------------------------------------------------------------------------
--------------------------------------------------------------------------------
-----------------------------------------------------VLSS-----------------------
-------------LSI----------------------------------------------------------------
----P------------------------SY-------S-----------------------------------------
--------------------------------------------------------------------------------
--------------------------------------------------------------------------------
--------------------------------------------------------------------------------
------------------------RK-S-S------------------------A-------------------------
---------D--------------T-----------------LST-P------------------------R------S-
-EG-E-----------IL--F-S-PNV--KSFSFNELKSATRNF-RPDSLLGEGGFGYVFKGWID-EHTLTAAKPGSG--
MVIAVKKLKP-E--------------------------------------------------------------------
--------------------------------------------------------------------------------
--------------------------------------------------------------------------------
--------------------------------------------------------------------------------
--------------------------------------------------------------------------------
--------------------------------------------------------------------------------
--------------------------------------------------------------------------------
--------------------------------------------------------------------------------
--------------------------------------------------------------------------------
--------------------------------------------------------------------------------
---------------------------------------------------------------------------G--F-
---------------------------QGHKEWVTEVNYLGQLRHPNLVKLIGYCIE--G--------D-DRLLVYEFMP
KGSLENHLF-----R--RG-------PQPLTWLTRIKVAIGAARGLAFLHD-AKE-QVIYRDFKASNILLDGEFNAKLSD
FGLAKAGPT---G-D--R--T----H-VSTQVIGTQGYAAPEYVATGRLTSKSDVYSFGVVLLELLSGRRALDKMK-V--
GV--EQ-NLVDW--------AKPYLG-------------------D---KR-----R-LFRIMDTKLEG-Q---Y-----
----P----QKGAYTAANLAWQCLSNEPKLRPRMSEVLAALEQLQA----P-KG-V--N----KI--------------S
Q--I-------------------EH--R-A--T--------S---SSVP-----A-----S-------------------
--------------------------------------------------------------------------------
-------PF------------------K----------------------------------------------------
-----HR--------------------------------S-S-L----------------SVT---P---SA--------
-----------------------SPL-------K-AY-H-----------------------------------------
--------------------------------------------------------------------------------
-----------------------------------------------------------KS-P---------R-GR*
>Solyc03g121440.2 SlGC61
MK-K---G----K-----Q-----------D-----------------M-----S--------S----------------
---------------------------------------------------------------------D-----AA--E
K---VMV--AVKA-S-K-----E--IP-KTAL---VWSL---------T--HVV-----QPGDCITLLVVVPSQSSGRKL
WGFPRFAG-DC--AS---G-HW-K--------------------------------------------------------
--LH-----------------------------SGNSSEH----KSD-I-----TDYC----------------------
--------------------------S-------QMIL--Q-----LHD-VY-DPNKIN-----V--KI-----K--IV-
-SG-T--P-----------------------------------------------------------------------H
GA-----VAA----------------------------------------------------E-----AKKSQANWVV--
----LD-K---HLKH-E---------------------------------KKR-C-MEE-------LQCNIVVM------
---------------------KR---------------------------------------------------------
--------------------------------------------------------------------------------
-------------------SQP-KVL---------------------RLNLVG---SPKKEPDVTGTLSSE-QTQ-----
-ICG---KE-SNKKDSLDS-------------------------------------------------------------
--------SRGPLVT--PSSSP------------EMF---------S--------------------T-------TEAGT
SSV---------------------SSS-DP--------GTS-PFFVSEVNR----DLKKANLS-----------------
--------------------------------------------------------------------------------
-------------S--AQ-E-----------------------------------------------------------D
VDESS--------------------------------------------------------------------SE-----
-----SESENLSASSSLRFQ----PWIADI--------------------------------------------------
--------------------------------------------------------------------------------
--------------------------------------------------------------------------------
------------------------------------INSHSEL-------------------------------------
---------------------SQIKGK---SS-LR-TH-----DRPQDSTNKTLLRK-----------------------
-------------FSK-----------------------LDEESDFGSPS--YRAD-LDY-----------------SGN
---VR------------------------EA------------V---------------ALSRSA-P-L--G-PP--PLC
SI-----------------------------------C------------------------------------------
--------------------------------------------------------------------------------
--------------------------------------------------------------------------------
--------------------------------------------------------------------------------
------------------------------------------------------------------------------Q-
-HK-A-----------PV--F-G-KPP--RWFTYAELELATGGF-SQANFLAEGGYGSVHRGVLP-D----------G--
QVVAVKQHKL-A--------------------------------------------------------------------
--------------------------------------------------------------------------------
--------------------------------------------------------------------------------
--------------------------------------------------------------------------------
--------------------------------------------------------------------------------
--------------------------------------------------------------------------------
--------------------------------------------------------------------------------
--------------------------------------------------------------------------------
--------------------------------------------------------------------------------
--------------------------------------------------------------------------------
---------------------------------------------------------------------------S--S-
---------------------------QGDQEFCSEVEVLSCAQHRNVVMLIGFCIE--D--------S-RRLLVYEYIC
NGSLDSHLY-----G--RT-------RDPLEWSARQKIAVGAARGLRYLHEECRVGCIVHRDMRPNNILITHDFEPLVGD
FGLARWQPD---G----D--T----G-VETRVIGTFGYLAPEYAQSGQITEKADVYSFGVVLVELVTGRKAVDLTR-P--
KG--QQ-CLTEW--------ARPLLQ-------------------E----C-----A-VDELIDPRLEN-C---Y-----
----S----EHEIYCMLHAASLCIRRDPQARPRMSQVLRILEGDLI----M-ES-GKLS----TT---------------
P--G-------------------YD--V------------------GNH-----S-----G-------------------
--------------------------------------------------------------------------------
-------RI-----------------W----------SDAQQ--Q---C-----QRFS--------GS----S---DGSE
-----EF--------------------------------S-A-K------------------L---S---FD--------
-----------------------------KRN-P-SN-V-----------------------------------------
--------------------------------------------------------------------------------
-----------------------------------------------------------WD-R---------S-TY*
>Solyc01g108000.2 SlGC30
MT-L---L----Y-----G-----------Q-----------------P-----I-------FLG--F----LIFL----
----EM--H--L-L--S-------TT-----------T------AA--SV------------------CP-----LD--M
A---G-------S-N---------------------YTL-------------T---------------------------
-------ASIC--SIKEER-GK-CCRY-I------------------------------N-A-----------LVAISVA
R-------------------------------------------------------------------------------
---------------------------------------------------------YA-----N--AT-----S--NL-
----------------------G------------------------VNAE----------------------TSQ----
----------------------------------------------------------------ICLDKI----AELFQF
HGVNRNAT---VFCG-F-GT------------------------------------------------------------
--------------------------------------------------------------------------------
--------------------------------------------------------------------------------
-------------------KIP-VNY-DCQ----------------GRTTVTQ---------------------------
-------------MIQS---------------------------------------------------------------
--------------PQFSS-VT------------KTC---------Q---------------------------------
VP----L-SGES--E---C--RK----------------------------------------------------CLNA-
-----------------------G-ILYLR--------------------------------------------------
--------------------------------------------------------------------------------
--------------------------------------------------------------------------------
--------------------------------------------------------------------------------
-------------NLVGTAN----------------N-------------------------------------------
--------------------------------------------------------------------------------
-------------------------MT-F--------STC---------------------------------RDAT---
--------F----AALA-------SQV---DN-VS-AI-----DLAR---------C-----------------------
---------------------------------------------FF--G---------V-----------------KGL
--IIP------------------------PG-------PSP-SQ---------------LSP--E-V-S--PSPP--AAA
----------------------------------------------------------------------------SPTQ
LSLN------------T---PVK---------------------------------------------------------
--------------------------------E-NH-HPYH-L-T-L-V-PV-I-GIV-V--T--VVAV-L--ML---FI
-L---I---V-L--IW--R--K--SK-E-L------------------------ED-S----------------------
----DAT-DK-ISS-K--S--F-------------T------HP--P------------------------K------R-
-F--Q-----------EG--T-A-SIF--TKYSYKGTKKATNNF-S--TTIGQGGFGTVYKAEFK-D----------G--
SMVAVKRMNK-V--------------------------------------------------------------------
--------------------------------------------------------------------------------
--------------------------------------------------------------------------------
--------------------------------------------------------------------------------
--------------------------------------------------------------------------------
--------------------------------------------------------------------------------
--------------------------------------------------------------------------------
--------------------------------------------------------------------------------
--------------------------------------------------------------------------------
--------------------------------------------------------------------------------
---------------------------------------------------------------------------S--E-
---------------------------QAEDEFCREIELLARLHHRHLLALRGFCTE--R--------H-ERFLMYEYMP
NGSLKDQLH-----N--PG-------TTPLSWRTRIQIAIDVANALEYLHFYCDP-PLCHRDIKSSNILLDENFVAKVAD
FGLAHASKD---G-SICF--E----P-VNTEIKGTPGYMDPEYVITQELTEKSDVYSYGVVLLELITGRRAIQD------
----NK-NLIEW--------AEIFMT-------------------S---ES-----K-ITELVDLNIGD-S---Y-----
----D----FDQLQTLLAIVRWCTQREGRARPSIKQVLGLLYECAD----P-MH-S--G----FV--------------E
S--M-------------------DD--E-D--Y--------D---EIEG-----K-GRTSR-------------------
-------------------------------------------------------------------SR-----------
-------PH------------------K----------GD-G---I-F--NNGD-----G---R-C-L--------ASSS
-----ST--------------------------------S-R-S------------------Y---C---SR--------
-----------------------------SFL-I-EA-S-----------------------------------------
--------------------------------------------------------------------------------
-----------------------------------------------------------PP-Q---------S-PL*
>Solyc01g104050.2 SlGC46 
MK-G---D----L-----W-----------I-----------------V-----C-------LL---F----FLFS----
----WV--V--S-I--S-------SA-----------Q-DGTN-FS----------------------------------
--------------------------------------------------------------------------------
--------ATC--PL---D-FG-Y--------------------------------------------------------
--VL-----------------------------R---APW----SS----------------------------------
-----------------------------------------------SN-CK----VLN-----S---------------
------TPQ-L--S-----------------------------------------------------------NGS-AI-
--------PT----------------------------------------------------S-----------------
------------------------------------------------SKGQC-C-QNL-------LSLFGVAM------
---------------------AQ---------------------------------------------------------
--------------------------------------------------------------------------------
-------------------HLKETSL-FQL----------------PNLETSA-----SCIQEFQ---------------
--SK---LNSL---------------------------------------------------------------------
-------------------SLP------------SNL---------TSFCFDPIQFVNTPYICASIQT-------IQDWD
KKL-GNS-TVLN--S---GCRSDLEDL-----------------------------------------------------
--------------------------------------------------------------------------------
------------------------------------T--AC---------------------------------------
---------------------------------------------------------DGCVAAGFR-------VQ-----
--------------------------------Q---------------------------------------------QL
IAI--DG--N-ASHSTD---------------------------------------------------------------
-----------------------------C--------------------------------------------------
----------------FYFTILYA------A-------------------------------------------------
-------------GIVNEFGPESTGVM---SC-IF-SI-----DLKKD--------------------------------
--------------------------------------------------------------------------------
--------------------------------------------------------------------------------
--------------------------------------------------------------------------------
----------------------S---------------------------------------------------------
--------------------------------S-S--SKRH-F-A-L-I-FG-LAGAG-M--A--V--L-C--MS---LV
-L---G---LYI--WW--N-KR--WR-K-N---D--------------------DV-E----------------------
----M---ES------------------------------------T------------------------V------S-
-R--R-----------RM--R-P-NTA--VWFKFQELERATDNF-SQKNFVGRGGFGVVYKGTLA-D----------G--
TNVAVKKIIE-S--------------------------------------------------------------------
--------------------------------------------------------------------------------
--------------------------------------------------------------------------------
--------------------------------------------------------------------------------
--------------------------------------------------------------------------------
--------------------------------------------------------------------------------
--------------------------------------------------------------------------------
--------------------------------------------------------------------------------
--------------------------------------------------------------------------------
--------------------------------------------------------------------------------
---------------------------------------------------------------------------D--F-
---------------------------QGNDEFCNEVEIISNLKHRNLVSLRGCCVT--DKNRIENGES-ERFLVYDYMP
NGNLEDHLF-----A--VNQGG--ILKQPLTWPQRKNIILDVAKGLAYLHYGVKP-AIYHRDIKATNILLDEDMRARVAD
FGLVKQSRE---G----Q--S----H-LTTRVAGTHGYLAPEYALYGQLTEKSDVYSFGVVVLEIMCGRKVLDFSS-G--
SP--RSFLITDW--------AWSKVK-------------------A----G-----K-MNEVLDAILVK-T---ED---S
VSANP----RAIMVRFLLVGILCAHVMVALRPTILDALKMLEGDIE----V-PE-I--P----DR---------------
P--A-------------------PL--GHP-----------S---FYN--------------------------------
--------------------------------------------------------------------------------
------------------------------------------------------------------------------AS
-----G---------------------------------N-T-F--------------S--IS---P---AL--------
-----------------------------SC--L-QM-P-----------------------------------------
--------------------------------------------------------------------------------
-----------------------------------------------------------AG-D---------M-LR*
>Solyc03g093330.2 SlGC12
MK-H---F----S-----P-----------FF------------LT--T-----L-------LF---F----LT-K----
----IS--L--V-F--S-------IT-----------N------------------------------LP-----LQ--L
T---SLL--TLKS-S-L-----H--DH-QNTFN--DWDP---------T--LAFAR-PGS--------------------
-------HIWC--SW---S-GI-KCDK-K--T---------------------------N-Q-----------ITSLDLS
NRNL-----------------------------S---GTI----PED-I-----RNLVHL--------------------
---HHLNLS----------GNAL-E-G-------TLQI--V-----IFQ-LP-FLKTLD-----I--SH-----N--LF-
-NS-T-FPS-G--V-S-RLKSLT------------------------YLNA----------------------YSN-NFI
GP-----LPE----------------------------------------------------E-VAQ-IP----NLEY--
----LN-F---GGNY-F-KG------------------------LIPKSYGGL-AKLKF-------LHLAGNLL------
---------------------NGPVLPELGF-LKQL------------------------EHVEIGY-QNFT-GVIPAEF
SS-LSNLTYL----------------------------------------------------------------------
---------DISLANLSG-NLP-VGL-GNL----------------TNLETLF-----LFKNHFYGTIPLS-FVR-----
-LTS---LKSLDLSDNHLSGT--IPEGFSG------------------------------------------L-------
--K--ELTVLNLMNNNFTGEIP------------QGI---------G----------ELP----NLEL-------LALWN
NSL-TGI-LPQK--L---GSNAKLQKL-DVS-SN-HLS------------------------------------------
--------------------------------------------------VC----------------------------
-----------WFR--IQ-NNRL------------------------------------------------------NGS
IPLGF-GV-LPN---------------------------------LAYLDLS-KNNFSGPIPEDLG-------NA-----
-----VTLEYLNISE-NSFNSELPEGIWSS--P---------------------------------------------SL
QIF--SA--S-YSGLVGKIP----------------N-------------------------------------------
----------------------------FKGC------------------------KAFY--------------------
-------------------RIELEGNN-LTGSIPWDIEHCEKLI----------------------------CMNFR---
--------K----NSLTGIIPWEISAI---PS-LT-EV-----DLSHNFLTGTIPSN-----------------------
-------------FAN-----------------------STTIENFN-VS-----Y-NQL-----------------TGP
---VP------------------------SS-------G-SIFS---------------SLHFSS-F-I--G-NE--GLC
GA-VL-----QK-----------------------P-CG----------------------------T-DG---------
-----------LAA------GAA--EI------K----------------------------------------------
--------------------------------P-QT-KKTAGA-I-V-W-IM-AAAFG-I--G--L--F-V--LI---AG
-S---R---C-----F--H-AK--YS-Q-R---F--------------------S-------------------------
----VER-E-------------------------------------V------------------------G------P-
-WK-L-----------TA--F----QR--LNFTAD---DVLERLAMTDKILGMGSTGTVYKAEMP-G----------G--
ETIAVKKLWG-K--------------------------------------------------------------------
--------------------------------------------------------------------------------
--------------------------------------------------------------------------------
--------------------------------------------------------------------------------
--------------------------------------------------------------------------------
--------------------------------------------------------------------------------
--------------------------------------------------------------------------------
--------------------------------------------------------------------------------
--------------------------------------------------------------------------------
--------------------------------------------------------------------------------
---------------------------------------------------------------------------H--KE
--------------T--------I---RKRRGVLAEVDVLGNVRHRNIVRLLGCCSN--N--------E-CTMLLYEYMP
NGSLDDLLH-----G--KNKD----ANLVADWLTRYKIALGVAHGICYLHHDCDP-VIVHRDLKPSNILLDGDLEARVAD
FGVAKLIQC---D-E--S----------MSVIAGSYGYIAPEYAYTLQVDEKSDIYSYGVVLLEILSGKRSVEPGF-G--
-D--GN-SIVDW--------VKTKIK------------------TK----N-----G-VNDVLDKNAGA-S---C-----
--HSV----REEMMLLLRVALLCTSRNPADRPSMRDVISMLQEAKP----K-RK-L--P----GT--------------V
G--V------------------GDN--A-I-----------A--------------------------------------
--------------------------------------------------------------------------------
--------------------------------------------------------------------------------
------A--------------------------------K----------------------------------------
---------------------------------P-LA-Q-----------------------------------------
--------------------------------------------------------------------------------
-----------------------------------------------------------KA-N---------V-EC*
>Solyc12g094680.1 SlGC73
MS-C---F----S-----C-----------M-------------------------------------------------
--------------------------------------------------------------------------------
--------------------------------------------------------------------------------
--------------S---S-RP-K-------------------------------------I------------------
------------------------------------------------I-------------------------------
--------------------------------------------------------------------------------
----E---------------------------------------------------------------------------
--------------------------------------------------------------------------------
--------------------------------------------------------------------------------
--------------------------------------------------------------------------------
--------------------------------------------------------------------------------
--------------------------------------------------------------DY----------------
--------------------------------------------------------------------------------
--------------D-EDMTSR------------SNN---------S---------------------------------
--------------------------------------------------------------------------------
--------------------------------------------------------------------------------
--------------------------------------------------------------------------------
--------------------------------------------------------------------------------
--------------------------------------------------------------------------------
--------------------------------------------------------------------------------
--------------------------------------------------------------------------------
--------------------------------------------------------------------------------
--------------------------------------------------------------------------------
------------------------------------------AVHAR---------------------------------
--------------------------------------------------------------------------------
--------------------------------------------------------------------------------
--------------------------------------------------------------------------------
--------------------------------------------------------------------------------
-------------------------G-N-S------------------------S-------------------------
---------D--------S--G--SGNG-RKE----------GFF-R-------S--K---KS--------G------E-
-S--N-----------NQ--N-N-NVA--RSFAFKELAIATQSF-RETNLIGEGGFGSVYKGRID-S----------G--
QIVAIKQLNL-E--------------------------------------------------------------------
--------------------------------------------------------------------------------
--------------------------------------------------------------------------------
--------------------------------------------------------------------------------
--------------------------------------------------------------------------------
--------------------------------------------------------------------------------
--------------------------------------------------------------------------------
--------------------------------------------------------------------------------
--------------------------------------------------------------------------------
--------------------------------------------------------------------------------
---------------------------------------------------------------------------G--L-
---------------------------QGNQEFVVEVLMLSLMHHNNLVNLIGYCTH--G--------E-QRLLVYEFMP
LGSLENHLF-----D--LEP-----GTTPLSWKTRLKIAAGAAHGLEYLHK-ANP-PVIYRDLKSSNILLDNDFNPKLSD
FGLAKLGPV---G-D--N--T----H-VSTRVMGTYGYCAPEYAMTGKLTLKSDIYSFGVVLLELITGRKAYDRTK-K--
QG--EQ-NLVVW--------SNPFLK-------------------D---RR-----K-YIHLVDPMLDG-Q---F-----
----S----SRCLHHAVAVTAMCLQEQASFRPSITDIVTALDYLLL----Q-AQ-H--S----GT--------------S
R--G-------------------GS--Q-S--D--------K----HIP-------------------------------
--------------------------------------------------------------------------------
-------PP-------------------------S-------TEEFN---------------------------------
-----------------------------------------V-----------------------------S--------
-----------------------------SRN-R-SY-D-----------------------------------------
--------------------------------------------------------------------------------
-----------------------------------------------------------NM-A---------I-TF*
>Solyc10g080580.1 SlGC47
MS-C---C----G-----G-------------------------------------------------------------
--------------------------------------------------------------------------------
--------------------------------------------------------------------------------
------------------R-EE---------------------------------------D------------------
------------------------------------------------V-------------------------------
------------------------------------------------------------------------------Y-
-SG-G-PPS-N---------------------------------------------------------------------
--------------------------------------------------------------------------------
--------------------------------------------------------------------------------
--------------------------------------------------------------------------------
--------------------------------------------------------------------------------
--------------------------------------------------------------------------------
--------------------------------------------------------------------------------
-----------------QNTVP------------PRA-------------------------------------------
--------------------------------------------------------------------------------
--------------------------------------------------------------------------------
--------------------------------------------------------------------------------
--------------------------------------------------------------------------------
--------------------------------------------------------------------------------
--------------------------------------------------------------------------------
--------------------------------------------------------------------------------
--------------------------------------------------------------------------------
--------------------------------------------------------------------------------
--------------------------------------------------------------------------------
-----------------------------------------------------------------------G-NP--YAG
-----------------------------------A--------------------------------------------
--------------------------------------------------------------------------------
--------------------------------------------------------------------------------
-------------------------S-D-R------------------------A-------------------------
---------E--------P--R--G-----------------GTR-N------------------------G------T-
-P--Q-----------KV--L-P-IEI--PVLPLDELNKLTGNF-GQKALIGEGSYGRVFFAKLS-N----------G--
QEAAIKKLDT-S--------------------------------------------------------------------
--------------------------------------------------------------------------------
--------------------------------------------------------------------------------
--------------------------------------------------------------------------------
--------------------------------------------------------------------------------
--------------------------------------------------------------------------------
--------------------------------------------------------------------------------
--------------------------------------------------------------------------------
--------------------------------------------------------------------------------
--------------------------------------------------------------------------------
---------------------------------------------------------------------------SS-P-
---------------------------EPDSDFTAQLSMVSRLKHEHFVNLMGYCLE--A--------N-NRILIYEFAA
MGSLHDVLH-----G--RKGVQGAEPGPVLTWNQRVKVAFGAAKGLEYLHEKIQP-AIVHRDVRSSNVLLFDDFTAKVAD
FNLTNQTSD---T-A--A--R----L-HSTRVLGTFGYHAPEYAMTGQITQKSDVYSFGVVLLELLTGRKPVDHTM-P--
KG--QQ-SLVTW--------ATPRLS-------------------E----D-----K-VKQCVDPKLNN-D---Y-----
----P----AKAIAKMAAVAALCVQYEADFRPNMTIVVKALQPLLT----A-KP-A--G----P----------------
--------------------------------------------------------------------------------
--------------------------------------------------------------------------------
--------------------------------------------------------------------------------
--------------------------------------------------------------------------------
--------------------------------------------------------------------------------
--------------------------------------------------------------------------------
--------------------------------------------------------------E---------S-NT*
>Solyc03g120110.2 SlGC85
MA-T---Y----R-----N-----------L-----------------I-----A--------S---V----LVLS--CH
----FLR-A--D-F--A-------NN-----------N------------------------------SI-----MK--G
Q----SL--ADYQ-Q-L-----V--SA-NGFFKMQFFSP---------G---K---------------------------
--------SRN--RY---L-GI-FYTQ-P--S-----------------------------LDMYSDVNGGGDEKALWIA
NRDD----------------------------------PI----TDT-S--G-SLMIAPD--------------------
---GRLIISH-KE-GNVTLFSAT-P-TT----ATNLTA--I-----LLD-NG-NFVLRE-----L--NTNSFVNR--TL-
-WQ-S-FDY-P--T-D----------------------------------------------------------------
---------------------------------------------------------------------T----LLPG--
----MK-L---GINL-R-TG------------------------HKWSLTSWV---------------------------
---------------------------------------------------------------------NDQ-APASGSF
TF-G--L-------------------------------------------------------------------------
--------------DPNG--TN-QLI-IL------------------WMGKVYWKSGPWSTGH-----------------
--------LALKYVSNED--E--KYF------------------------------------------------------
-------------------------------------------------------------------L-------YTVEV
-DY-LRY-FVSP--F---GIIQD-------------------------G-F----KRNAVFGNCS---N-----------
-----------------------E-T------------------------------------------------------
--------------------------------------------------------------------------------
--------------------------------------------------------------------------------
--------------------------------------------------------------------------------
--------------PH----------------------------------------------------------------
--------------------------------------------------------------------------------
-----------------------------AG--------CVKQE----------------------------LPQCR---
--------A----A------------------------------------------------------------------
----------------------------------------------K-KY-----W-FEL-----------------RQV
--YMF------------------------GN-------S---IK--------------------VDE-NYTL-SL--S--
----------------------------------------------------------------------------DCKA
KCV-----NDCWCV--AY--ASVDS-ETGIGCQIWGNDTSFVTAQNS---LARDVFFL----------------------
-----------------------------A--S-RD-RKRK-W-W-I-W-LT-I-AVS-L--I--V--F-A--FI---CS
-L---F---C-L--MR--R-KL--RA-R-G---K-------------------VRQ-ME---------------------
----KML-YE-IED-S--K--T--I-SG-Q-----Y------NTK-K------------------------T------A-
-RL-R-----------KK--F-R-HDI--HIFGLETMNMATNNF-SSSNKLGQGGYGPVYKGMLL-D----------G--
QEIAIKRLSR-S--------------------------------------------------------------------
--------------------------------------------------------------------------------
--------------------------------------------------------------------------------
--------------------------------------------------------------------------------
--------------------------------------------------------------------------------
--------------------------------------------------------------------------------
--------------------------------------------------------------------------------
--------------------------------------------------------------------------------
--------------------------------------------------------------------------------
--------------------------------------------------------------------------------
---------------------------------------------------------------------------S--G-
---------------------------QGLVEFQNEIMLIAKLQHTNLVRLLGCCIE--G--------E-EKILVYEYMM
NKSLDFFLF-----D--PS------RKDSLKWNTRLNIIEGVAQGLLYLHKYSRL-RVIHRDLKASNVLLDDNMNPKISD
FGLARIFGM---Q-E--F--E----A-NTERIVGTYGYMSPEYAMNGIVSMKTDVFSFGVLVLEILSGKRNNSCYH-L--
ER--PL-NLIGY--------AWELWK-------------------A----G-----SVVEELTDPVLTN-E--ST-----
----P----TNEVMRCIHVGLLCVQANPMDRPSMSNVVMMLTNDSL---HL-P--V--P----KQ---------------
P--A-------------------FF--IET-----------A---MTET-----E-------------------------
--------------------------------------------------------------------------------
------------------------------------------------------------------------------T-
---------------------------------------R-E-E------------------V---V---HC--------
-----------------------------STN-G-LS-V-----------------------------------------
--------------------------------------------------------------------------------
-----------------------------------------------------------SD-I---------V-AR*
>Solyc02g091840.2 SlGC9
MR-L---L----F-----F-----------L-----------------L-----L------------L----MH-F----
-----TD-F--S-A--G-------KQ-----------P------------------------------RL-----PE--Y
Q---ALL--ALKT-A-I-----TD-DP-QLTLA--SWNI---------S-------------------------------
-------TSHC--TW---N-GV-TCDT-H------------------------------R-H-----------VTSLDIS
GFNL-----------------------------T---GTL----PPE-V-----GNLRFL--------------------
---QNLSVA----------VNQF-T-G-------PVPV--E-----ISF-IP-NLSYLN-----L--SN-----N--IF-
-GM-E-FPS-Q--L-T-RLRNLQ------------------------VLDL----------------------YNN-NMT
GE-----LPV----------------------------------------------------E-VYQ-MT----KLRH--
----LH-L---GGNF-F-SG------------------------RIPPEYGRF-PSLEY-------LAVSGNAL------
---------------------VGEIPPEIGN-IATL------------------------QQLYVGYYNTFT-GGIPPAI
GN-LSQLLRF----------------------------------------------------------------------
---------DAANCGLSG-KIP-PEI-GKL----------------QNLDTLF-----LQVNSLSGSLTPE-IGY-----
-LKS---LKSLDLSNNMFSGE--IPPTFAE------------------------------------------L-------
--K--NITLVNLFRNKLYGSIP------------EFI---------E----------DLP----ELEV-------LQLWE
NNF-TGS-IPQG--L---GTKSKLKTL-DLS-SN-KLTGNL-PPNMCSG-N----NLQTIITLGN---F-LF--GPIPE-
-----------------------S-LGRCE-------------------SLN----------------------------
-----------RIR--MG-ENYL------------------------------------------------------NGS
IPKGL-LS-LPH---------------------------------LSQVELQ-NNILTGTFPDISS-------KS-----
-----NSLGQIILSN-NRLTGPLPPSIGNF--A---------------------------------------------VA
QKL--LL--D-GNKFSGRIP----------------AE------------------------------------------
----------------------------IGKL------------------------QQLS--------------------
-------------------KIDFSHNN-LSGPIAPEISQCKLLT----------------------------YVDLS---
--------R----NQLSGEIPTEITGM---RI-LN-YL-----NLSRNHLVGSIPAP-----------------------
-------------ISS-----------------------MQSLTSVD-FS-----Y-NNF-----------------SGL
---VP------------------------GT-------G-Q-FS---------------YFNYTS-F-L--G-NP--DLC
GP-YL-----G------------------------P-CK----------------------------E-GV---------
-----------VD-------GVS--QP-----------------------------------------------------
--------------------------------H-QR-GALT-P-S-M-K-LL-L-VIG-L--L--V--C-S--IV---FA
-V---A---A----II--K-AR--SL-K-K---A----------------------------------------------
------S-E-------------------------------------A------------------------R------A-
-WK-L-----------TA--F----QR--LDFTCD---DILDSL-KEDNVIGKGGAGIVYKGVMP-S----------G--
EHVAVKRLPA-M--------------------------------------------------------------------
--------------------------------------------------------------------------------
--------------------------------------------------------------------------------
--------------------------------------------------------------------------------
--------------------------------------------------------------------------------
--------------------------------------------------------------------------------
--------------------------------------------------------------------------------
--------------------------------------------------------------------------------
--------------------------------------------------------------------------------
--------------------------------------------------------------------------------
---------------------------------------------------------------------------S--R-
--------------G--------S---SHDHGFNAEIQTLGRIRHRHIVRLLGFCSN--H--------E-TNLLVYEYMP
NGSLGEMLH-----G--KK-------GGHLHWDTRYKIALESAKGLCYLHHDCSP-LILHRDVKSNNILLDSSFEAHVAD
FGLAKFLQD---S-G--T--S----E-CMSAIAGSYGYIAPEYAYTLKVDEKSDVYSFGVVLLELVSGKKPVGEFG----
-D--GV-DIVQW--------VRKMTDG-----------------KK----D-----G-VLKILDPRLST-V---------
----P----LNEVMHVFYVALLCVEEQAVERPTMREVVQILTELPK----P-P--G--A----KS--------------D
-----------------------DS--T-V-----------T------D-----Q-------------------------
--------------------------------------------------------------------------------
--------------------------------------------------------------------------------
------S----------------------------------P-P-------SASALESPTS-IPGDTKDHHQ--------
-----------------------------PTP-Q-SP-P-----------------------------------------
--------------------------------------------------------------------------------
-----------------------------------------------------------PD-L---------L-SI*
>Solyc10g076560.1 SlGC41
MA-Q---T----N-----T-----------N-----------------R-------------------------------
---------------------------------------------------------------------TYTITEGA--N
VTKP----------------------------------------------------------------------------
--------------------------------------------------------------------------------
--------------------------------------------------------------------------------
--------------------------------------------------------------------------------
--------------------------------------------------------------------------------
--------------------------------------------------------------------------------
--------------------------------------------------------------------------------
--------------------------------------------------------------------------------
--------------------------------------------------------------------------------
--------------------------------------------------------------------------------
--------------------------------------------------------------------------------
--------------------------------------------------------------------------------
--------------------------------------------------------------------------------
--------------------------------------------------------------------------------
--------------------------------------------------------------------------------
--------------------------------------------------------------------------------
--------------------------------------------------------------------------------
--------------------------------------------------------------------------------
--------------------------------------------------------------------------------
--------------------------------------------------------------------------------
--------------------------------------------------------------------------------
--------------------------------------------------------------------------------
--------------------------------------------------------------------------------
--------------------------------------------------------------------------------
--------------------------------------------------------------------------------
--------------------------------------------------------------------------------
--------------------------------------------------------------------------------
--------------------------------------------------------------------------------
--------------------------------------------------------------------------------
--------------------------------------------------------------------------------
--------------------------------------------------------------------------------
--------------------------------------------------------------------------------
--------------------------------------------------------------------------------
--------------------------------------------------------------------------------
--------------------------------------------------------------------------------
--------------------------------------------------------------------------------
--------------------------------------------------------------------------------
--------------------------------------------------------------------------------
--------------------------------------------------------------------------------
--------------------------------------------------------------------------------
----------------------------------------------------GCSKQ--C--------G-NETVSYP---
--------------------------------------FAEIAITLAYLHSFASM-PIIHRDVKSANILLDNVYTAKVAD
FGASRLIPL---D----Q--T----H-VATLVLGTSGYLDAEYFRTSQLTEKSDVYSFGVVLAELLTGLKPIIRAR-D--
ED--NK-NLADF--------LVLSMN-------------------E----N-----S-LFDIIDGRILQ-E---G-----
----S----HEQLQKMAELAKKCLQPHGEDRPTMKEMSIELEGLSK----V-TG-I--S----S----------------
--------------------------------------------------------------------------------
--------------------------------------------------------------------------------
-------------------------------------------------------------AFS-SCS----C-CI-DLS
----LLF--------------------------------L-C--------------------------------------
------------------------------MY-L-RC-I-----------------------------------------
--------------------------------------------------------------------------------
-----------------------------------------------------------SL-Y---------E-KE*
>Solyc11g005630.1 SlGC75
MA-A---L----L-----W-----------L-----------------L-----I--------L---S----A--F----
----HG--V--A-L--A-------QQ-----------R---Q--------------------------------------
----FNI--TLGS-S-L-----T--PT---TNS--SWFSPSRRFAFGFY--EQ---------------------------
-------N-NG--YA---V-GI-LIVG-M--P-KKTAVWTANRNSPAVPSNAVLLLTNDG-R-------LIVQVGGQEIS
VVNL-----------------------------S---GQV----IAS-A-----SML-----------------------
------------------------------------------------D-TG-NFVLYD-----S--DH-----N--II-
-WQ-S-FDN-P--T-NTLLQ-GQ------------------------HISA----------------------RQE-LFS
SASEADDSLG-----------------------------------I----------------FRLKMQDD----GN-L--
----VQYP-----VN-T-PD------------------------------------------------------------
--------------------------------------------------------------------------------
--------------------------------------------------------------------------------
-------------------SSP-YSY-YSTGTDGVGNNVTLNLDDDGLLYLLN---------------------------
-------------STKS---------------------------------------------------------------
--------------------------------------------------------------------------------
-----------------------LRNL-TQG-GN-RRERT------------------IIYMLKI----------DADG-
-----------------------I-LRIYS-------------------HSL----------------------------
------------N---QQ--------------------------------------------------------------
----------------------------------------------------------NS--------------------
--------------------------------S-----------------------------------------------
--------------------------------------------------------------------------------
--------------------------------------------------------------------------------
--------------------------------------------------------------------------------
--------------------------------------------------------------------------------
-------------VI------------------------------WS-ST-------DDR-----------------C--
----T---PKGLCGL--NGFCTNI--D-----------D-Q-AK---------------CLCLPG-F-D--F-VMPGNWS
AG-CERNFTAE------------------------T-CQLKENTSKYYAMRTVENAGWEDSTYVVLAG-TTK---EDCEQ
ACL-----QDCNCE--AA--LFKDRECRKQRLPLRYG----RRELS----NSNLVLVKVG--------------------
------------TIPNEGVPNQM------I--E-ET-KGKK-L-R-I-EILI-A-GIT-L--A--V--F-AL-LV---LG
-I--SG---F-L--IH--R-NH--V--W--------------------------TY-R----------------------
----K-I-QD------------------------------------S------------------------R------S-
-V--Q-----------LC--E-D-VAP--RAFSYAELEQATSGF-GE--ALGRGAFGTVFKGILA-E---------DQ--
KVIAVKRLDK-E--------------------------------------------------------------------
--------------------------------------------------------------------------------
--------------------------------------------------------------------------------
--------------------------------------------------------------------------------
--------------------------------------------------------------------------------
--------------------------------------------------------------------------------
--------------------------------------------------------------------------------
--------------------------------------------------------------------------------
--------------------------------------------------------------------------------
--------------------------------------------------------------------------------
---------------------------------------------------------------------------L--V-
---------------------------EGETEFQTEIKIIGRTHHRNLVRLLGYCLD--G--------S-RRLLVYEYMT
NGSLADILF-----T--TE--------KQPTWEERCGMARDIARGLLYLHDECDT-QIIHCDIKPQNILMDDQYCAKISD
FGMAKLLKK---D----Q--T----R-TYTGIRGTRGYVAPEWHRKLPVTVKADVYSFGVVLLELICRRKCVDSSL-D--
EN--ES-ILEYW--------VYDCFD-------------------A----G-----E-LDKLVKDE----D---V-----
----D----RRQFERMVKISIWCIQDEPSLRPSMKKVLLMLEGTVE----I-P--V--P----PS---------------
P-------------------------------------------------------------------------------
--------------------------------------------------------------------------------
--------------------------------------------------------------------------------
--------------------------------------------------------------------------------
--------------------------------------T-----------------------------------------
--------------------------------------------------------------------------------
-----------------------------------------------------------SF-L---------S-AI*
>Solyc01g008140.2 SlGC25
MG-V---L----Q-----V-----------C-----------------V-----I-------FL---F----LG------
----IC--L--Q-A--Q-------SQ-----------N---LQ-NL--IC------------------NP-----KD--L
K---ALE--GFVK-S-L-----E--T----VID--FWDL---------G--NS---------------------------
-------TNCC--NL---V-GV-TCDS--------------------------------G-R-----------VVKLELG
KRRL-----------------------------N---GKL----SES-L-----GNLDEL--------------------
---RTLNLS----------HNFF-K-G-------PVPF--T-----LLH-LS-KLEVLD-----L--SN-----N--DF-
-FG-L-FPS-S--M---NLPLLQ------------------------VFNI----------------------SDN-SFG
GP-----VPL----------------------------------------------------G-ICENST----RVSV--
----IK-M---GVNY-F-NG------------------------SLPVGIGNC-GSLKL-------FCVGSNLL------
---------------------SG---------------------------------------------------------
--------------------------------------------------------------------------------
-------------------SLP-DEL-FKL----------------SRLTVLS-----LQENRFSGQLSSQ-IGN-----
-LSS---LVHLDICSNGFSGN--IPDVFDR------------------------------------------L-------
--G--KLTYLSAHSNRFFGNIP------------TSL---------A----------NSG----TVSS-------LSLRN
NSL-GGI-IELN--C---SAMVSLVSL-DLA-TN-GFRGLV-PDYLPTC-Q----RLQTINLARN---S-FT--GQLPE-
-----------------------S-FKNFH-------------------SLS----------------------------
-----------SLS--VS-NNSMH---NIDAALRILQ--HCK---------NL------STLVL-------TLN-FRDEE
LPTDSSLQ-FSE---------------------------------LKALIIA-NCRLTGVVPQWLR-------NS-----
-----SKLQLLDLSW-NRLSGTLPPWIGDF--Q---------------------------------------------FL
FYL--DF--S-NNSFTGEIP----------------KE------------------------------------------
----------------------------ITRL------------------------KSLI--------------------
------------------------------SAILPEFGNLKRLH----------------------------VLDLK---
--------S----NNLSGTIPSSLSGM---AS-VE-NL-----DLSHNNLIGSIPSS-----------------------
-------------LVQ-----------------------CSFMSKFS-VA-----Y-NKL-----------------SGE
---IP------------------------TG-------G-Q-FP---------------TFPTSS-F-E--G-NQ--GLC
GE-HG-----S------------------------T-CR----------------------------N-AS---------
-----------QVP--RD--SVA---------------------------------------------------------
--------------------------------K-GK-RRKG-T-V-I-G-MG-I-GIG-L--G--T--I-F--LL---AL
-M---Y---L-I--VV--R-AS--SR-K-V---V--------------------DQ-E----------------------
----KEL-DA-S-------N-R--E-----------------LED-L------------------------G------S-
-SL-V-----------IF-FH-NKENT--KEMCLDDLLKCTDNF-DQSNIVGCGGFGLVYKAILR-D----------G--
RKVAIKRLSG-D--------------------------------------------------------------------
--------------------------------------------------------------------------------
--------------------------------------------------------------------------------
--------------------------------------------------------------------------------
--------------------------------------------------------------------------------
--------------------------------------------------------------------------------
--------------------------------------------------------------------------------
--------------------------------------------------------------------------------
--------------------------------------------------------------------------------
--------------------------------------------------------------------------------
---------------------------------------------------------------------------Y--G-
---------------------------QMEREFQAEVESLSRAQHPNLVHLQGYCKY--R--------T-DRLLIYSYME
NGSLDYWLH-----E--KVD-----GPALLDWDLRLQIAQGAARGLAYLHLACEP-HILHRDIKSSNILLDENFEAHLAD
FGLARIIRP---Y----D--T----H-VTTDVVGTLGYIPPEYGQASVATYKGDVYSFGVVLLELLTCKRPMDPCK-P--
RA--SR-DLISW--------VIQMKK-------------------Q----K-----R-ETEVFDPLIYD-K---Q-----
----H----AKEMLLVLEIACLCLHESPKIRPSSQQLVTWLDNINT----P-P---------------------------
--------------------------------------------------------------------------------
--------------------------------------------------------------------------------
--------------------------------------------------------------------------------
--------------------------------------------------------------------------------
--------------------------------------------------------------------------------
--------------------------------------------------------------------------------
------------------------------------------------------------D-V---------H-VF*
>Solyc07g063820.2 SlGC95 
ME-K---F----L-----P-----------F-----------------L-----L--------L---C----IL-F----
----LLR-K--V-N--G-------QG-----------D------------------------------MI-----TT--T
K----FI--KDGE-T-I-----V--SS-DGTFELGFFSP---------G---N---------------------------
-------TSTN--RY---V-GI-WYKK-I--S-----------------------------V-----------ITPVWVA
NRLV----------------------------------PL----TNK-T--GV-LKVMQS--------------------
---GSVALRD-VT-NSTIWSTNS-S-KS----VQNPVA--Q-----LLD-TG-NFVLRD-----A--NDLNP-EN--FL-
-WQ-S-FDY-P--T-D----------------------------------------------------------------
---------------------------------------------------------------------T----LIAN--
----MK-L---GRDL-V-TG------------------------FERYLSSWK---------------------------
---------------------------------------------------------------------SSD-DPAPGDY
TY-H--C-------------------------------------------------------------------------
--------------DPTG--YP-QDV-MR------------------KGADVIYRAGPWNGLRWSGA-PNM-V-------
-NNS---ITSFGLVMNNK--E--IYY------------------------------------------------------
-------------------------------------------------------------------K-------YELVN
KSVVSAL-VVKP--N---GNTMRMIWI-AKT-QGWVNYHSA-DADDCDT-Y----KLCGAYGTCN---I-L---------
-----------------------S-DPLCH-------------------CLD----------------------------
-----------KFEPKHQ-DDWN------------------------------------------------------RAD
--------------------------------------------------------------------------------
--------------------------------------------------------------------------------
--------------WT----------------------------------------------------------------
--------------------------------------------------------------------------------
-----------------------------SG--------CVRKT----------------------------PLNCT---
--------G-----------------------------------------------------------------------
------------------------------------------------DG-----F-IMY-----------------SGV
--KLP------------------------DT-------R---TS--------------------W-F-NETM-SL--D--
----------------------------------------------------------------------------ECRE
FCL-----RNCSCM--GY--TNLDIRNGGSGCLIWIDELIDIRQLSQ---SGQDIYIRMS--------------------
------------AS-------EI------G--SAHSSSKGE-K-S-V-I-LA-V-ALP-L--L--F--A-L--IL---LG
-V---G-VGL-I--LY--K-RR--RR-E-D---P-------------------VVT-TR---------------------
----GRY-SG-HN-----------------------------NKN-D------------------------N------S-
-NQ-S-----------HH--E-D-FEL--PLLDFLTLINATDNF-SIANKIGEGGFGQVYKGVLE-G----------G--
QEVAVKRLSE-T--------------------------------------------------------------------
--------------------------------------------------------------------------------
--------------------------------------------------------------------------------
--------------------------------------------------------------------------------
--------------------------------------------------------------------------------
--------------------------------------------------------------------------------
--------------------------------------------------------------------------------
--------------------------------------------------------------------------------
--------------------------------------------------------------------------------
--------------------------------------------------------------------------------
---------------------------------------------------------------------------S--K-
---------------------------QGFHEFKNEVNCIAKLQHRNLVKLLGCCVQ--G--------E-EKMLVYEYLR
NKSLDIYIF-----D--EE------RSTLLDWPKRFNIINGIARGLMYLHQDSRL-RIIHRDLKASNVLLDTDMNPKISD
FGMARSFGG---D-E--T--G----A-NTRRVVGTYGYMSPEYAVDGIFSVKSDVFSFGVLVLEIVSGKKNRRFVH-P--
DH--HL-NLLGH--------TYMLHK-------------------E----G-----R-SLELVDPKLVD-S---C-----
----N----ISEVQRSIHVGLLCVQQNPVDRPSMSTVIMMLTNEGI----L-P--S--A----KH---------------
P--G-------------------FF--TER-----------K---IGEV-----D-------------------------
--------------------------------------------------------------------------------
------------------------------------------------------------------------------Q-
------F--------------------------------SWS-T------------------Q---T---PS--------
-----------------------------SIN-E-VT-I-----------------------------------------
--------------------------------------------------------------------------------
-----------------------------------------------------------TL-L---------D-AR*
>Solyc12g044840.1 SlGC62
MS-K---EVKKGK-----Q-----------E-----------------G-KS--S--------C----------------
---------------------------------------------------------------------D-----VA--E
K---VMV--AVKA-S-N-----E--IP-KNAL---VWAL---------T--HVV-----QPGDYITLLVVVPSQNSGRKI
WGFPMFAG-DC--AN---G-PR-K--------------------------------------------------------
--SH-----------------------------S---SEQ----KSD-L-----TYSY----------------------
--------------------------S-------QMIL--Q-----LQD-VY-DPTKIN-----L--KI-----K--IV-
-SG-S--P-----------------------------------------------------------------------H
GA-----VAA----------------------------------------------------E-----AKKSQANWVV--
----LD-K---HLKH-E---------------------------------KKC-C-MQE-------LHCNLVVM------
---------------------RR---------------------------------------------------------
--------------------------------------------------------------------------------
-------------------SQP-KVL---------------------RLNLVG---SPKKEPDVSGSLSSE-KAQ-----
-SCG---PE-LEKNYSLAS-------------------------------------------------------------
--------SRGPLVT--PTSSP------------EIF---------S--------------------V-------TEAGT
SSV---------------------SSS-DP--------GTS-PFFVTEVNR----DLHKAELL-----------------
--------------------------------------------------------------------------------
-------------A--LK-EDQ---------------------------------------------------------D
VDDSS--------------------------------------------------------------------SE-----
-----SESENLSCSS-SRFQ----PWVVDS--------------------------------------------------
--------------------------------------------------------------------------------
--------------------------------------------------------------------------------
------------------------------------VSSHCQL-------------------------------------
---------------------SQHQQI---SS-MR-SL-----DRPQTSTTNSLSEK-----------------------
-------------FTK-----------------------LDKEGDSGSLS--YRDD-MDY-----------------NRN
---MR------------------------GS------------G---------------TLTRHA-P-L--G-PP--PLC
SI-----------------------------------C------------------------------------------
--------------------------------------------------------------------------------
--------------------------------------------------------------------------------
--------------------------------------------------------------------------------
------------------------------------------------------------------------------Q-
-HK-A-----------PV--F-G-KPP--RWFTFTELELATGGF-SQANFLAEGGYGSVHRGVLP-D----------G--
QVVAVKQHKL-A--------------------------------------------------------------------
--------------------------------------------------------------------------------
--------------------------------------------------------------------------------
--------------------------------------------------------------------------------
--------------------------------------------------------------------------------
--------------------------------------------------------------------------------
--------------------------------------------------------------------------------
--------------------------------------------------------------------------------
--------------------------------------------------------------------------------
--------------------------------------------------------------------------------
---------------------------------------------------------------------------S--S-
---------------------------QGDQEFCSEVEVLSCAQHRNVVMLIGFCIE--D--------R-RRLLVYEYIC
NGSLDSHLY-----G--RN-------REPLEWSARQKIAVGAARGLRYLHEECRVGCIVHRDMRPNNILITHDFEPLVGD
FGLARWQPD---G----D--T----C-VETRVLGTFGYLAPEYTQSGQITEKADVYSFGVVLVELVTGRKAVDLNR-P--
KG--QQ-CLTEW--------ALPLLE-------------------E----C-----A-IVELIDARLGS-S---Y-----
----K----EHEVYCMVHAASLCIRQDPQTRPRMSQVLRILEGDLM----M-DS-GKMS---TTQ---------------
P--R-------------------YD--V------------------GSQ-----S-----G-------------------
--------------------------------------------------------------------------------
-------RI------------------L-YERYS--------------------------------GSIRKD-----ELE
-----GL--------------------------------S-P-K------------------L---S---FD--------
-----------------------------KRS-P-SI-I-----------------------------------------
--------------------------------------------------------------------------------
-----------------------------------------------------------RD-RDSSHRTAFSD-HL*
>Solyc01g067400.2 SlGC72 
MGGC---F----P-----C-----------F-------------------------------------------------
--------------------------------------------------------------------------------
--------------------------------------------------------------------------------
--------------G---S-SN-K-------------------------------------E------------------
------------------------------------------------T-------------------------------
--------------------------------------------------------------------------------
--G-K-DEV-K------------------------------------K--------------------------------
--------------------------------------------------------------------------------
--------------------------------------------------------------------------------
--------------------------------------------------------------------------------
--------------------------------------------------------------------------------
-------------------------------------------------------------ESF----------------
--------------------------------------------------------------------------------
--------------K-DASSAA------------QSI---------H---------------------------------
--------------------------------------------------------------------------------
--------------------------------------------------------------------------------
--------------------------------------------------------------------------------
--------------------------------------------------------------------------------
--------------------------------------------------------------------------------
--------------------------------------------------------------------------------
--------------------------------------------------------------------------------
--------------------------------------------------------------------------------
--------------------------------------------------------------------------------
------------------------------------------LTKVN---------------------------------
--------------------------------------------------------------------------------
--------------------------------------------------------------------------------
--------------------------------------------------------------------------------
--------------------------------------------------------------------------------
-------------------------S-D-K------------------------S-------------------------
---------K--------S--R--GSHD-PKK----------DPA-I------------------------A------K-
-D--G-----------PT--A-H-IAA--QTFTFRELAAATKNF-RPESLLGEGGFGRVYKGRLEST----------G--
QVVAVKQLDR-N--------------------------------------------------------------------
--------------------------------------------------------------------------------
--------------------------------------------------------------------------------
--------------------------------------------------------------------------------
--------------------------------------------------------------------------------
--------------------------------------------------------------------------------
--------------------------------------------------------------------------------
--------------------------------------------------------------------------------
--------------------------------------------------------------------------------
--------------------------------------------------------------------------------
---------------------------------------------------------------------------G--L-
---------------------------QGNREFLVEVLMLSLLHHPNLVNLIGYCAD--G--------D-QRLLVYEFMP
LGSLEDHLH-----D--LPP-----DKEPLDWNTRMKIAAGAAKGLEYLHDKANP-PVIYRDLKSSNILLDEGYHPKLSD
FGLAKLGPV---G-D--K--T----H-VSTRVMGTYGYCAPEYAMTGQLTLKSDVYSFGVVFLELITGRKAIDNTR-S--
HG--EH-NLVAW--------ARPLFK-------------------D---RR-----K-FPKMADPLLQG-R---Y-----
----P----MRGLYQALAVAAMCLQEQASTRPLIGDVVTALTYLAS----Q-TY-D--P----NA--------------V
G--A-------------------QS--N-R--V--------G---SSTP-----------R-------------------
----------SREDRLHSVDGVDSPEYTSAHHGSPSIQRNSPDSRKRDSARDFNTGIELRKIATSGGSGRKWGVDESERP
-DSQRNSPV-------------------S------------A-GRTRETPRN-RDLDR---E---R-A----V---AEAK
-----VW--------------------------------G-E-----------------------------N--------
-----------------------WREK-KKTN-A-RGSS-----------------------------------------
--------------------------------------------------------------------------------
-----------------------------------------------------------FD-G---------I-ND*
>Solyc01g079340.2 SlGC51 
ML-D---L----S-----K-----------L-----------------L-----F-------FP----------------
--------------------------------------------------------------------------------
--------------------------------------------------------------------------------
---------CC---A---R-LS-K-------------------------------------R-----------GQSLK--
--------------------------------------------------------LKNL--------------------
---TILFFF----------LCIT-N-A-------ELPD--E-----PFE-QQ-PV-------------------------
------TPV-NKPV---EAPGLP------------------------DLPL----------------------PAN-V-P
GF-----HRQ----------------------------------------------------H-RKHSPH----GAPW--
----LG-LAPAQ----------------------------------PPDYGPL-VTAAH-------------AP------
---------------------S----------------------------------------------------------
--------------------------------------------------------------------------------
--------------------------------------------------------------SS----------------
---------S----------------------------------------------------------------------
---------LSKPSMKKNGLVP------------PSA-------------------------------------------
------------------GLAPPQSSPSTLP-TG-LVQPPLSPHTSTDC-C----GQDMV--------------------
--------------------------------------------------------------------------------
-------------------LKRGS---LDCECVYPLK-------------------------------------------
------------------------------------------------------------IDLLLL-------NV-----
-----SSNPNWKLFL-NEFASQLGLKVSQIELI---------------------------------------------NF
YMV--DL--S-KLNISMDIT----------------P-------------------------------------------
--------------------------------------------------------------------------------
--------------------------------------------------------------------------------
---------------------YKGVSL---SS-DE-A--------------SAVNAS-----------------------
-------LSMHKIQLD-----------------------PTLVGGYQ-LLNITLFK-PPV-----------------SSQ
---AP------------------------RS------------------------------AM----------SP--VLA
AP-HL-----P------------------------S-A------------------------------------------
-------------P--A---VTV---------------------------------------------------------
--------------------------------S-SH-KGRH-P-S-L-I-LI-V-GIV-A--G--I--L-IITII---ST
-L---F---I-C--FC--G-SN--H--G-Q-------------------------K-K----------------------
----GSH-KE-AE--K--PM-R--------------------VET-V------------------------P------A-
-QG-S-----------FP--H-P-TST--RFLPYEELKEATNNF-APASILGEGGFGRVYKGVLS-D----------G--
TAVAIKRLTS-G--------------------------------------------------------------------
--------------------------------------------------------------------------------
--------------------------------------------------------------------------------
--------------------------------------------------------------------------------
--------------------------------------------------------------------------------
--------------------------------------------------------------------------------
--------------------------------------------------------------------------------
--------------------------------------------------------------------------------
--------------------------------------------------------------------------------
--------------------------------------------------------------------------------
---------------------------------------------------------------------------G--Q-
---------------------------QGGKEFLVEVEMLSRLHHRNLVKLVGYYSSRES--------S-QNLLCYELVS
NGSLEAWLH-----G--HLG-----LNCPLDWDTRMKIALDAARGLAYLHEDSQP-CVIHRDFKASNILLENNFHAKVAD
FGLAKQAPE---G-Q--A--N----Y-LSTRVMGTFGYVAPEYAMTGHLLVKSDVYSYGVVLLELLTGRRPVDMAQ-P--
SG--QE-NLVTW--------ARPILR-------------------D---KD-----R-LEELADPRLEG-K---Y-----
----P----KEDFVRVCTIAAACVAPEASQRPTMGEVVQSLKMVQR----V-TE-Y--Q----DT--------------T
T--I-------------------NS--G-A--R--------P---NLRQ-----S-----S-------------------
--------------------------------------------------------------------------------
-------TT--------------------------------------------------------------------FES
-----D-----------------------------------G-T---------------S-SM---F---SS--------
--------------GPYSGLSVF-ENDVSRAA-V-FS-E-----------------------------------------
--------------------------------------------------------------------------------
-----------------------------------------------------------DL-H---------E-GR*
>AtPEPR2
MR-N---L----G-----L-----------L-----------------EITL--L-------CS---L----FV-Y----
-----F--R--I-D--S-------VS-----------S------------------------------LN-----SD--G
L---ALL--SLLK-H-F-----DK-VP-LEVAS--TWKE---------NT-SE---------------------------
-------TTPCNNNW---F-GV-ICDL-S------------------------------GNV-----------VETLNLS
ASGL-----------------------------S---GQL----GSE-I-----GELKSL--------------------
---VTLDLS----------LNSF-S-G-------LLPS--T-----LGN-CT-SLEYLD-----L--SN-----N--DF-
-SG-E-VPD-I--F-G-SLQNLT------------------------FLYL----------------------D------
--------------------------------------------------------------------------------
------------RNN-L-SGLIPASVGGLIELVDLRMSYNNLSGTIPELLGNC-SKLEY-------LALNNNKL------
---------------------NGSLPASLYL-LENLGELFVSNNSLGGRLHFGSSNCKKLVSLDLSF-NDFQ-GGVPPEI
GN-CSSLHSL----------------------------------------------------------------------
---------VMVKCNLTG-TIP-SSM-GML----------------RKVSVID-----LSDNRLSGNIPQE-LGN-----
-CSS---LETLKLNDNQLQGE--IPPALSKLKKLQSLEL------------------FFNKLSGEIPIGIWKI-------
--Q--SLTQMLVYNNTLTGELP------------VEV---------T----------QLK----HLKK-------LTLFN
NGF-YGD-IPMS--L---GLNRSLEEV-DLL-GN-RFTGEI-PPHLCHG-Q----KLRLFILGSN---Q-LH--GKIPA-
-----------------------S-IRQCK-------------------TLE----------------------------
-----------RVR--LE-DNKL------------------------------------------------------SGV
LPEFP--E-SLS---------------------------------LSYVNLG-SNSFEGSIPRSLG-------SC-----
-----KNLLTIDLSQ-NKLTGLIPPELGNL--Q---------------------------------------------SL
GLL--NL--S-HNYLEGPLP----------------SQ------------------------------------------
----------------------------LSGCARLLYFDVGSNSLNGSIPSSFRSWKSLS--------------------
-------------------TLVLSDNN-FLGAIPQFLAELDRLS----------------------------DLRIA---
--------R----NAFGGKIPSSVGLL---KS-LRYGL-----DLSANVFTGEIPTT-----------------------
-------------LGALINLERLNISNNKLTGPLSVLQSLKSLNQVD-VS-----Y-NQF-----------------TGP
---IP------------------------VN-------L--------------------LSNSSK-F-S--G-NP--DLC
IQ-AS-----YSVS--AII-----------RKEFKS-CK----------------------------G------------
--------------------------------------------------------------------------------
----------------------------------QV-KLST-W-K-I-A-LI---AAG-S--SLSV--L-A--LL---FA
-L---F---L-V--LC--R-CK--RG-T-K---T----------------------------------------------
----------------------------------------------E-------------------------------D-
-AN-I-----------LA--E----EG--LSLLLNKVLAATDNL-DDKYIIGRGAHGVVYRASLG-S----------G--
EEYAVKKLIF-A--------------------------------------------------------------------
--------------------------------------------------------------------------------
--------------------------------------------------------------------------------
--------------------------------------------------------------------------------
--------------------------------------------------------------------------------
--------------------------------------------------------------------------------
--------------------------------------------------------------------------------
--------------------------------------------------------------------------------
--------------------------------------------------------------------------------
--------------------------------------------------------------------------------
---------------------------------------------------------------------------E--H-
-----------------------I---RANQNMKREIETIGLVRHRNLIRLERFWMR--K--------E-DGLMLYQYMP
NGSLHDVLH-----R--GNQ-----GEAVLDWSARFNIALGISHGLAYLHHDCHP-PIIHRDIKPENILMDSDMEPHIGD
FGLARILDD--------S--T----V-STATVTGTTGYIAPENAYKTVRSKESDVYSYGVVLLELVTGKRALDRSF-P--
-E--DI-NIVSW--------VRSVLS------------------SY----E-DEDDT-AGPIVDPKLVD-E---LL----
-DTKL----REQAIQVTDLALRCTDKRPENRPSMRDVVKDLTDLES----F-VR--------------------------
--------------------------------------------------------------------------------
--------------------------------------------------------------------------------
--------------------------------------------------------------------------------
--------------------------------------------------------------------------------
--------------------------------------------------------------------------------
--------------------------------------------------------------------------------
-----------------------------------------------------------ST-S---------G-SVH
>Solyc02g080070.2 SlGC81
MV-I---Q----K-----W-----------L-----------------L-----F--------L---F----LH-L----
----HV--LNIV-A--Q-------LP-----------Q---LR-FG----------------------------------
--------------------------------------------------------------------------------
---------SC--GE---N-GN-Y--------------------------------------------------------
--TE-----------------------------N---STY----KNN-L-----NTLL----------------------
--------------------------T-------S---------------------------------------------
------LPS-K--I-----------------------------------------------------------DNY-GF-
--------------------------------------------------------------------------------
--------------------------------------------------------------------------------
--------------------------------------------------------------------------------
--------------------------------------------------------------------------------
--------------------------------------------------------------------------------
--------------------------------------------------------------------------------
----------------------------------YNA---------S-------------------------------I-
------G-QNTD--R---ASVIVLCRG-DVE-------------------------------------------------
--------------------------------------------------------------------------------
-----------------------------------LD--DCR---------VC---------------------------
---------VDN---------------------------------VVEKIGQ-LCPNQKEVFGGYD-------EC-----
--------------------------------------------------------------------------------
-ML--QY--S-NQSIIETPS----------------LS------------------------------------------
----------------------------VRYF--------LWNA------------ANASNP------------------
-------------------------EE-FNQELRQLLENLRDRAAQGGPLQKYATGN-TAAGLQPIYALVQCTPDLS---
--------R----QNCFNCLTDAYGSM---PQ-CP-CL-----GKIGGRIIG--VRC-----------------------
-------------NFR------------------------YEISRFF-TA-----D-VPM-----------------EAP
---PP------------------------AG-------N-D-NR---------------TVP------T--G-TE--NIT
--------------------------------------------------------------------------------
----------------P---PTG---------------------------------------------------------
--------------------------------K-DD-KTSR-T-I-I-I-IV-V-ST--V--T--I--V-I--LM---IC
-I---A---V-I--LI--R-RR--KR-K-M---V--------------------KE-I----------------------
----Q-----------------------------------------S------------------------T------S-
-V--D-----------DT--S-I-AES--FQYAFSAIRAATDDF-SDANKLGEGGFGPVYKGKLQ-N----------G--
QEVAVKRLSA-D--------------------------------------------------------------------
--------------------------------------------------------------------------------
--------------------------------------------------------------------------------
--------------------------------------------------------------------------------
--------------------------------------------------------------------------------
--------------------------------------------------------------------------------
--------------------------------------------------------------------------------
--------------------------------------------------------------------------------
--------------------------------------------------------------------------------
--------------------------------------------------------------------------------
---------------------------------------------------------------------------S--G-
---------------------------QGDLEFKNEVLLVAKLQHRNLVRLLGFCLD--R--------T-ERLLVYEFVP
NASLDHFLF-----D--SV------KRRQLDWERRSKIIGGIAKGILYLHEDSRL-RIIHRDLKASNVLLDAEMNPKISD
FGMARLFEL---D-E--T--Q----G-STNRIVGTYGYMAPEYAMHGQFSVKSDVFSFGVLVLEILSGQKNTCFRN-G--
ES--VE-DLLSF--------AWSSWR-------------------N----G-----T-TTTFIDPMLRE-S---T-----
---GL----IRDIMRNIHIALLCVQESVADRPTMAAVVLMLSSFSL----S-LP-M--P----SG---------------
P--A-------------------FY--MYS-----------N---VTAE-----T-----S-------------------
--------------------------------------------------------------------------------
-------LI-------------------------Q-----------E---------YN--------TR----M--T-NSS
-----EV-------------------------------AK-S-N------------------S---I---GS--------
-----------------------------SRN-E-AS-I-----------------------------------------
--------------------------------------------------------------------------------
-----------------------------------------------------------SE-L---------Y-PR*
>Solyc09g014730.2 SlGC35
MM-K---Q----C-----Q-----------L-----------------L-----L--------LH--F----FL------
----IF--L--T-L--A-------NA-----------Q---TT-TN------------------------TTITKGA--N
ITKPGCP--KKCG-N-I-----T-------IPY--PFG---------IGLGLG---------------------------
-------CAFD--SS---F-EI-GCNK-S--T-G--------TPT-----------------------------------
------------------------------------------------L-------------------------------
------------------------------------------------Y-AS-NIKVYD-----I--SD-----A--ET-
----------------------R------------------------VFNF----------------------IAE----
----------------------------------------------------------------TCYTSA----GVKL--
----VEYP---LWVT-L-GR------------------------------------------------------------
--------------------------------------------------------------------------------
--------------------------------------------------------------------------------
-------------------STP-YSF-STL----------------NRFTVVG---------------------------
-------------CDDSAIIS--S--------------------------------------------------------
--------------TKFINGCP------------TTC---------I----------SSS-----------------H--
VVD-GSC-MASG--C---C--QI----------------------------------------------------QIPK-
-----------------------G-LKNFN-------------------TSM----------------------------
-----------QS---SR--------------------------------------------------------------
----------------------------------------------------------NH--------------------
--------------------------------S---------------------------------------------RI
WPF--NP--C-GYAFLGEAS----------------R-------------------------------------------
--------------------------------------------------------------------------------
-------------------------FQ-F--------RGM---------------------------------EDLN---
--------D----LNFVE------------------------------KIVNNVPIV-----------------------
-------------LD------------------------------WA-IG-----N--LT-----------------CVE
---AKK-RNDYGCRV--NSQCVDS--D-TGL-------G-G-YR---------------CRCNPG-Y-E--G-NP--YLG
---CRDI---D------------------------E-CA----------------------------N-PNT---NSCEQ
NCINIPGSYNCSCP--QG--YTGDGKKNGRGCNA----------------------------------------------
--------------------------------I-IS-NSEF-P-W-I-K-FS-V-GMG-V--G--F--M-S--LV---LG
-T---T---W-L--YF--S-FK--KR-K-L---M--------------------KL-R----------------------
----EKF-FQ-QNG-G--F--L-------------L------KQ--R------------------------I------S-
-S--N-----------EG--G-V-EAT--KIFTAEELKKATNNY-ASDRILGRGGNGIVYKGILP-D----------N--
RIVAIKKSKF-V--------------------------------------------------------------------
--------------------------------------------------------------------------------
--------------------------------------------------------------------------------
--------------------------------------------------------------------------------
--------------------------------------------------------------------------------
--------------------------------------------------------------------------------
--------------------------------------------------------------------------------
--------------------------------------------------------------------------------
--------------------------------------------------------------------------------
--------------------------------------------------------------------------------
---------------------------------------------------------------------------D--E-
---------------------------NQVEQFINEVLILTQVNHRNVVKLFGCCLE--A--------E-VPLLVYEYVS
NGTLYEHIH-----N--KN------GAPWLSLENRLRIASETASSLAYLHSSASM-PIIHRDVKSANLLLDDVYTAKVAD
FGASRLVPL---D----Q--T----H-VATMVQGTLGYLDPEYFHSGQLTEKSDVYSFGVVLAELLTGLKPILKEE-N--
EK--DK-CLIDY--------FILSMN-------------------T----N-----N-LFQILDRRVVR-E---G-----
----S----LEQLQKIAELVKGCLSLRGEDRPTMKEVAMELESLRK----F-TK-N--N----PW--------------A
N--G-------------------HE--D-E--E--------N--EDEVK---D-L-----Y-------------------
------------------------------------------------------------------TI------------
------DPI------------------D-------------SNAD------NEFSGQY-----S-SY-------------
--------------------------------------------------------------------------------
------------------------------SP-S-LI-Y-----------------------------------------
--------------------------------------------------------------------------------
-----------------------------------------------------------HT-N---------I-PR*
>Solyc03g059080.1 SlGC49
MI-C---C----G-----G-------------------------------------------------------------
--------------------------------------------------------------------------------
--------------------------------------------------------------------------------
------------------A-EE---------------------------------------D------------------
------------------------------------------------S-------------------------------
------------------------------------------------------------------------------Y-
-IS-G-PPV-N---------------------------------------------------------------------
--------------------------------------------------------------------------------
--------------------------------------------------------------------------------
--------------------------------------------------------------------------------
--------------------------------------------------------------------------------
--------------------------------------------------------------------------------
--------------------------------------------------------------------------------
-----------------QNTAP------------PKA-------------------------------------------
--------------------------------------------------------------------------------
--------------------------------------------------------------------------------
--------------------------------------------------------------------------------
--------------------------------------------------------------------------------
--------------------------------------------------------------------------------
--------------------------------------------------------------------------------
--------------------------------------------------------------------------------
--------------------------------------------------------------------------------
--------------------------------------------------------------------------------
--------------------------------------------------------------------------------
-----------------------------------------------------------------------G-NP--QSY
GA---------------------------------G--------------------------------------------
--------------------------------------------------------------------------------
--------------------------------------------------------------------------------
-------------------------S-E-R------------------------G-------------------------
---------E--------A--R--S--G-GA-----------APK-S------------------------G------P-
-P--Q-----------KI--L-P-IEV--PEMSLAELNRLTANF-GKKTLIGEGSYGRVFAAKLS-N----------G--
QQAAIKKLDT-A--------------------------------------------------------------------
--------------------------------------------------------------------------------
--------------------------------------------------------------------------------
--------------------------------------------------------------------------------
--------------------------------------------------------------------------------
--------------------------------------------------------------------------------
--------------------------------------------------------------------------------
--------------------------------------------------------------------------------
--------------------------------------------------------------------------------
--------------------------------------------------------------------------------
---------------------------------------------------------------------------CS-P-
---------------------------EPDSDFTAQLSMVSRLKHEHFVTLLGCCLT--A--------N-NRILVFEFAT
MGSLHDVLH-----G--RKGVQGAEPGPVLTWNQRVKIAYGAAKGLEYLHEKVQP-PIKHRDVRSSNVLLFDDFTAKIAD
FNLTNQCSD---T-A--A--R----L-HSTRVLGTFGYHAPEYAMTGQITQKSDVYSFGVVLLELLTGRKPVDHTM-P--
KG--QQ-SLVTW--------ATPRLS-------------------E----D-----K-VKQCVDPKLNN-E---Y-----
----P----PKAIAKMAAVAALCVQYEADFRPNMTIVVKALQPLLN----A-KP-A--G----A----------------
--------------------------------------------------------------------------------
--------------------------------------------------------------------------------
--------------------------------------------------------------------------------
--------------------------------------------------------------------------------
--------------------------------------------------------------------------------
--------------------------------------------------------------------------------
--------------------------------------------------------------Q---------P-HA*
>Solyc07g063000.2 SlGC24
MV-I---W----E-----F-----------L-----------------PMSFV-C-------WV---F----LAYL----
----FC--T--T-L--S-------LE-----------T---P--VQ--NC------------------HP-----YD--L
L---ALK--EIAG-N-L-----T--N--GVILS--AWS-------------NE---------------------------
-------PNCC--KW---D-GV-VCGN-V--S-T------------------------QS-R-----------VIRLNLS
RKGL-----------------------------R---GVV----SQS-L-----ERLDQL--------------------
---KLLDLS----------HNHL-E-G-------GLPL--D-----LSK-MK-QLEVLD-----L--SH-----N--VL-
-LG-P-VLR-V--F-D-GLESIH------------------------SLNI----------------------SSN-LFT
GN-----FSD----------------------------------------------------F-----SK----KLKV--
----LD-I---SLNH-L-TG------------------------DLGG-LDNCSSLLQQ-------LHVDSNDL------
---------------------GG---------------------------------------------------------
--------------------------------------------------------------------------------
-------------------HLP-DSL-YSM----------------TSLEQLS-----LSANNFSGQLSPQ-LSK-----
-LSK---LKSLVLSGNRFHGL--LPNVFGN------------------------------------------L-------
--T--LLEQLAAHSNRFSGPLP------------STI---------S----------YLS----VLRV-------LDLRN
NSL-SGP-VDLD--F---TKLTSLCTL-DLA-TN-HFKGNL-PVSLSS--R----ELKILSLAKN---E-FT--GPIPE-
-----------------------N-YANLS-------------------SLV----------------------------
-----------FLS--LS-NNSLS---NLSGALSVLQ--HCR---------NL------STLIL-------TRN-FRGEE
IPKNVS-G-FEN---------------------------------LMIFALG-NCGLDGRIPIWLY-------NC-----
-----SKLQVLDLSW-NHLDGEIPTWIGEM--E---------------------------------------------KL
FYL--DF--S-NNSLTGEIP----------------KN------------------------------------------
----------------------------LTDL------------------------KSLISPHNYASSLNSP-TGIPLFV
KRNQSGSGLQYNQASSFPPSILLSNNR-LNGTIWPEIGRLKQLH----------------------------VLDLS---
--------K----NNITGTIPSSISNM---GN-LE-VL-----DLSCNDLNGSIPAS-----------------------
-------------LNK-----------------------LTFLSKFN-VA-----N-NHL-----------------QGA
---IP------------------------TG-------G-Q-FL---------------SFPNSS-F-E--G-NP--GLC
GK-II-----S------------------------P-CA----------------------------A-SN---------
-----------LDLRPASPHPSS---------------------------------------------------------
--------------------------------S-SR-LGRG-G-I-I-G-IT-I-SIG-V--G--I--A-L--LL---AI
-V------------LL--R-VS--RR-D-A---G--------------------HQ-I----------------------
----GDF-EE-DFS-R--PP-R--S-----------------SDT-F------------------------V------P-
-SK-L-----------VL-FQ-N-SDC--KELTVADLLKSTNNF-NQSNIVGCGGFGLVYKAELP-N----------G--
IKTAIKRLSG-D--------------------------------------------------------------------
--------------------------------------------------------------------------------
--------------------------------------------------------------------------------
--------------------------------------------------------------------------------
--------------------------------------------------------------------------------
--------------------------------------------------------------------------------
--------------------------------------------------------------------------------
--------------------------------------------------------------------------------
--------------------------------------------------------------------------------
--------------------------------------------------------------------------------
---------------------------------------------------------------------------C--G-
---------------------------QMEREFQAEVEALSRAQHKNLVSLQGYCQH--G--------S-DRLLIYSYME
NGSLDYWLH-----E--RVD------GSSLTWDMRLKIAQGAARGLAYLHKE--P-NIVHRDIKTSNILLNERFEAHLAD
FGLSRLLRP---Y----D--T----H-VTTDLVGTLGYIPPEYSQTLTATFRGDVYSFGVVLLELLTGKRPVEVCR-G--
KN--CR-DLVSW--------VFQLKS-------------------E----N-----R-AEEIFDTTIWD-T---S-----
----Y----EKQLLEVLSIACQCIVQDPRQRPSIDQVVLWLEAIAS----------------------------------
--------------------------------------------------------------------------------
--------------------------------------------------------------------------------
--------------------------------------------------------------------------------
--------------------------------------------------------------------------------
--------------------------------------------------------------------------------
--------------------------------------------------------------------------------
--------------------------------------------------------------V---------K-ER*
>Solyc07g041940.2 SlGC67
MK-I---G------------------------------------------------------------------------
--------------------------------------------------------------------------------
------------------------------------WES------------LV---------------------------
-------PSCI---K---S-HE---------------------------------------N------------------
------------------------------------------------S-------------------------------
------------------------------------------------------------------------------K-
--K-N-PKM-V------------------------------------K--------------------------------
--------------------------------------------------------------------------------
--------------------------------------------------------------------------------
--------------------------------------------------------------------------------
--------------------------------------------------------------------------------
--------------------------------------------------------------V-----------------
--------------------------------------------------------------------------------
----------------SVTKQI------------SF--------------------------------------------
--------------------------------------------------------------------------------
--------------------------------------------------------------------------------
--------------------------------------------------------------------------------
--------------------------------------------------------------------------------
--------------------------------H---------------------------------------------GI
PVS--DL--S-SS-------------------------------------------------------------------
--------------------------------------------------------------------------------
--------------------------------------------------------------------------------
--------------------------------------------------------------------------------
--------------------------------------------------------------------------------
--------------------------------------------------------------------------------
--------------------------------------------------------------------------------
--------------------------------------------------------------------------------
--------------------------------------------------------------------------------
--------------------------------------------------------------------------------
-------------------------------------------TI-S------------------------S-D----L-
-S--I-----------SL--A-G-SNI--HAFTQQELRVITQNF-STSNFIGEGGFGPVHKGFID-DKLRP--NAIKA--
QPVAVKNLDL-D--------------------------------------------------------------------
--------------------------------------------------------------------------------
--------------------------------------------------------------------------------
--------------------------------------------------------------------------------
--------------------------------------------------------------------------------
--------------------------------------------------------------------------------
--------------------------------------------------------------------------------
--------------------------------------------------------------------------------
--------------------------------------------------------------------------------
--------------------------------------------------------------------------------
---------------------------------------------------------------------------G--S-
---------------------------QGHREWLTEVIFLGQLRHPHLVKLIGYCCE--E--------D-NRLLVYEYMP
RGSLENQLF-----R--RY-------SVSLPWSTRMKIAIGAAKGLAFLHEAK-K-PVIYRDFKASNILLDSDYTAKLSD
FGLAKDGPE---G-D--D--T----H-VSTRVMGTHGYAAPEYIMTGHLTAASDVYSFGVVLLELLTGRRSVDKGR-P--
HR--EQ-NLVDW--------ARPQLK-------------------D---PR-----K-LRRIMDPRLEG-M---Y-----
----S----EEGVQKAALVAYQCLSHRPKARPDMSNVVTTLEPLKD----Y-ED-N--S----MV--------------T
F--V-------------------YT--A-------------P---TDDQ-----QVKQITS-------------------
--------------------------------------------------------------------------------
--ASPH-----------------------------------HHHQKQ--QHHNHKR--------R--S------TP-SSP
-----TI-------------------------------HS-E-T---------------T-IH---K---RL--------
-----------------------------TPN-S-PL-Q-----------------------------------------
--------------------------------------------------------------------------------
-----------------------------------------------------------NG-F---------K-RS*
>AtERL1 isoform 2
MK-E---K----M-----Q-----------R-----------------M-----V-------LSLA-M----VG-F----
-----M--V--F-G--V-------AS-----------A------------------------------MN-----NE--G
K---ALM--AIKG-S-F-----S--NL-VNMLL--DWDD---------V--HN---------------------------
-------SDLC--SW---R-GV-FCDN-V--S---------------------------Y-S-----------VVSLNLS
SLNL-----------------------------G---GEI----SPA-I-----GDLRNL--------------------
---QSIDLQ----------GNKL-A-G-------QIPD--E-----IGN-CA-SLVYLD-----L--SE-----N--LL-
-YG-D-IPF-S--I-S-KLKQLE------------------------TLNL----------------------KNN-QLT
GP-----VPA----------------------------------------------------T-LTQ-IP----NLKR--
----LD-L---AGNH-L-TG------------------------EISRLLYWN-EVLQY-------LGLRGNML------
---------------------TGTLSSDMCQ-LTGL------------------------WYFDVRG-NNLT-GTIPESI
GN-CTSFQIL----------------------------------------------------------------------
---------DISYNQITG-EIP-YNI-GFL----------------Q-VATLS-----LQGNRLTGRIPEV-IGL-----
-MQA---LAVLDLSDNELVGP--IPPILGN--------------------------------------------------
----------------------------------------------------------LS----FTGK-------LYLHG
NML-TGP-IPSE--L---GNMSRLSYL-QLN-DN-KLVGTI-PPELGKL-E----QLF----------------------
--------------------------------------------------------------------------------
--------------------------------------------------------------------------------
-----------------------------------------------ELNLS-SNNFKGKIPVELG-------HI-----
-----INLDKLDLSG-NN--------------------------------------------------------------
--------------FSGSIP----------------LT------------------------------------------
----------------------------LGDL------------------------EHLL--------------------
-------------------ILNLSRNH-LSGQLPAEFGNLRSIQ----------------------------MIDVS---
--------F----NLLSGVIPTELGQL---QN-LN-SL-----ILNNNKLHGKIPDQ-----------------------
-------------LTN-----------------------CFTLVNLN-VS-----F-NNL-----------------SGI
---VP------------------------PM-------K-N-FS---------------RFAPAS-F-V--G-NP--YLC
GN-WV-----GS-----------------------I-CG----------------------------P-L----------
-----------PK-------------------------------------------------------------------
--------------------------------S-R--VFSR-----G-A-LI-CIVLG-V--I-------T--LL---CM
-I---F---L-A--VY--K-SM--QQ-K-K---I-------------------LQG-S----------------------
----SKQ-A-------------------------------------E------------------------G------L-
-TK-L-----------VI--L-H-MDM--AIHTFDDIMRVTENL-NEKFIIGYGASSTVYKCALK-S----------S--
RPIAIKRLYN-Q--------------------------------------------------------------------
--------------------------------------------------------------------------------
--------------------------------------------------------------------------------
--------------------------------------------------------------------------------
--------------------------------------------------------------------------------
--------------------------------------------------------------------------------
--------------------------------------------------------------------------------
--------------------------------------------------------------------------------
--------------------------------------------------------------------------------
--------------------------------------------------------------------------------
---------------------------------------------------------------------------Y--P-
---------------------------HNLREFETELETIGSIRHRNIVSLHGYALS--P--------T-GNLLFYDYME
NGSLWDLLH-----G--SL------KKVKLDWETRLKIAVGAAQGLAYLHHDCTP-RIIHRDIKSSNILLDENFEAHLSD
FGIAKSIPA---S-K--T-------H-ASTYVLGTIGYIDPEYARTSRINEKSDIYSFGIVLLELLTGKKAVDNEA----
-------NLHQL--------ILSKAD-------------------D----N-----T-VMEAVDPEVTV-T---C-----
---MD----LGHIRKTFQLALLCTKRNPLERPTMLEVSRVLLSLVP----S-LQ-V--A----KK--------------L
P--S-------------------LD--H-S--T--------K---KLQQ-----E-------------------------
--------------------------------------------------------------------------------
----------------------------------------------------------------N--E--------VRNP
----DAE--------------------------------A-S-Q------------------W-----------------
------------------------------FV-Q-FR-E-----------------------------------------
--------------------------------------------------------------------------------
-----------------------------------------------------------VI-S---------K-SSI
>Solyc02g084370.1 SlGC1
MA-A---Y----L-----L-----------L-----------------F-----L--------V---F----LS-T----
----LC--S--A-Q--R-------NP-----------Q------------------------------TL-----SE--V
Q---ALT--SFKL-S-I-----R--DP-LGALT--DWDS---------S--SS---------------------------
-------FAPC--DW---R-GV-FCIN--------------------------------G-R-----------VGELRLP
HLQL-----------------------------S---GPL----TTQ-I-----GNLRML--------------------
---RKLSLR----------SNFF-N-G-------TVPA--S-----LSK-CT-LLHSVF-----L--QG-----N--AF-
-SG-N-LPP-E--I-F-NLTDLQ------------------------IFEVSGNQLSGEIPGELPQSLRYFDLSSN-LFS
GD-----IPS----------------------------------------------------K-FSD-RS----QLLL--
----IN-L---SYNR-L-SG------------------------EIPASLGRL-QQLQY-------LWLAYNNL------
---------------------VGTLPSAIAN-CSSL------------------------VHLSAEG-NAIG-GLIPSAI
AA-LPKLQVISLSNNNLSGSLPASLFCNVSIYPPSLRVVQLGFNAFTNIVKQESSKCFTSLQILDLQHNQIHGEFPLILT
-NNSALTSLDVSWNLFTG-KIP-SAI-GNL----------------WRLEELR-----MTNNSFEGALPFE-ITN-----
-CSD---LKVLDLEGNRMSGE--LPMFLGD------------------------------------------L-------
--R--SLKTLSLGRNQFSGSIP------------SSF---------R----------NLS----NLEN-------LNLAG
NGL-NGS-LPEE--V---MGLSNLSTL-NLS-EN-KFSGSM-PVDIGNL-Q----QLSVLNLSRN---G-FS--GTIPSS
IGTLYKLTVVDLSGQNFSGEIPFD-LAGLP-------------------NLQ----------------------------
-----------CIA--LQ-ENKL------------------------------------------------------SGN
VPEGF-SS-LLG---------------------------------MQYLNLS-SNSFSGHIPSTFG-------FL-----
-----TSLVVLSLSN-NRINGSIPPDLGNC--S---------------------------------------------AL
EYL--NL--H-SNSLSGQIP----------------AD------------------------------------------
----------------------------LGRL------------------------SHLS--------------------
-------------------VLDLGRNN-LTGEVPVDISNCSSLT----------------------------SLVLD---
--------L----NHLSGNIPESLSRL---SN-LT-VL-----DLSTNNFTGEIPAN-----------------------
-------------LTM-----------------------LSSLVSFN-VS-----N-NNL-----------------GGQ
---IP------------------------EM-------L-G-SR---------------FNNSLD-Y-A--D-NQ--GLC
GE-PL-----ER-----------------------R-CE----------------------------T-SG---------
-----------D--------------------------------------------------------------------
-------------------------------------GGNK-L-I-M-F-IA-VAASG-A--L-LL--L-S--CC---CL
-Y---T---Y-N--FL--RWRR--KL-K-E---K-------------------AAG-EKKHSPARASSRTSGGR------
----GSG-E-------------------------------------N------------------------G------G-
-PK-L-----------VM--F----NN---KITLAETIEATREF-DEEHVLSRTHYGVVYKACYN-D----------G--
MVLSIRRLSN-G--------------------------------------------------------------------
--------------------------------------------------------------------------------
--------------------------------------------------------------------------------
--------------------------------------------------------------------------------
--------------------------------------------------------------------------------
--------------------------------------------------------------------------------
--------------------------------------------------------------------------------
--------------------------------------------------------------------------------
--------------------------------------------------------------------------------
--------------------------------------------------------------------------------
---------------------------------------------------------------------------S----
---------------------------LGENMFRKEAESLGRVKHRNLTVLRGYYAG-PP--------N-LRLLVHDYMP
NGNLATLLQ-----E--ASHQ----DGHVLNWPMRHLIALGIARGLAFLHSS----SMVHGDVKPQNVLFDADFEAHLSE
FGLSKLVVA---R-P--T--E----P-STSTSVGTLGYISPEVALTGETTRESDAYSFGIVLLELLTGKRPLTFTQ----
----DE-DIVKW--------VKRQLQ-------------------R----G-----Q-ISELLEPGLLE-L---DP----
-ESSE----WEEFLLGIKVGLLCTAPDPLDRPTMADIVFMLEGCRV----G-PD-I--A----SS--------------A
--------------------------------------------------------------------------------
--------------------------------------------------------------------------------
--------------------------------------------------------------------------------
--------------------------------------------------------------------------------
-----------------------------------DP-T-----------------------------------------
--------------------------------------------------------------------------------
-----------------------------------------------------------CQ-P---------S-PA*
>Solyc02g077630.2 SlGC16
MK-S---S----I-----S-----------I-----------------M-----F--------LQILV----TL-F--L-
----PT-------L----------IF-----------S------------------------------LN-----QE--G
L---YLH--NVKL-G-F-----D--DP-DNVLS--NWNE---------H---D---------------------------
-------DTPC--NW---F-GV-SCDK-F--T---------------------------R-S-----------VTSLDLS
NANV-----------------------------A---GPF----PTL-L-----CRLKKL--------------------
---RYISLY----------NNSL-N-S-------TLLE--D-----FSG-CE-AVEHLD-----L--AQ-----N--FL-
-VG-T-L-------------------------------------------------------------------------
--------PA----------------------------------------------------S-LSE-LP----NLKY--
----LD-L---SGNN-F-TG------------------------DIPVSFGSF-QQLEV-------LGLVGNLL------
---------------------DGSIPAFLGN-VTTL------------------------KQLNLSY-NPFTTGRIPPEL
GN-LTNLEVLWLSDCN------------------------------------------------------LIGEVPDTLG
-RLKKIVDLDLAVNYLDG-PIP-SWL-TEL----------------TSAEQIE-----LYNNSFTGEFPVNGWSK-----
-MTA---LRRIDVSMNRLTGT--IPRELCE------------------------------------------L-------
--P---LESLNLYENQMFGELP------------QDI---------A----------NSP----NLYE-------LRLFH
NRF-NGS-LPQH--L---GKNSPLLWI-DVS-EN-NFSGEI-PENLCGK-G----LLEELLMINN---L-LS--GEIPA-
-----------------------S-LSECR-------------------SLL----------------------------
-----------RVR--LA-HNQL------------------------------------------------------SGD
VPEGF-WG-LPH---------------------------------LSLLELM-DNSLSGDIAKTIA-------SA-----
-----SNLSALILSK-NKFSGSIPEEIGSL--E---------------------------------------------NL
LDF--VG--N-DNQFSGPLP----------------AS------------------------------------------
----------------------------LVIL------------------------GQLG--------------------
-------------------RLDLHNNE-LTGKLPSGIHSLKKLN----------------------------ELNLA---
--------N----NDLSGDIPMEIGSL---SV-LN-YL-----DLSGNQFSGKIPLE-----------------------
-------------LQN-----------------------L-KLNQLN-LS-----N-NDL-----------------SGD
---IP------------------------PV-------Y-A-K----------------EMYKSS-F-L--G-NA--GLC
GD-IE-----G------------------------L-CE----------------------------G-TA---------
-----------E--------------------------------------------------------------------
-------------------------------------GKTA-G-Y-V-W-LL-R-LLF-T--L-AG--M-V--FV---IG
-V---A---W-F--YW--K-YK--NF-K-E---A--------------------K-------------------------
----RAI-D-------------------------------------K------------------------S------K-
-WT-L-----------MS--F----HK--LGFNEY---EILDAL-DEDNLIGSGSSGKVYKVVLS-K----------G--
DTVAVKKILR-S--------------------------------------------------------------------
--------------------------------------------------------------------------------
--------------------------------------------------------------------------------
--------------------------------------------------------------------------------
--------------------------------------------------------------------------------
--------------------------------------------------------------------------------
--------------------------------------------------------------------------------
--------------------------------------------------------------------------------
--------------------------------------------------------------------------------
--------------------------------------------------------------------------------
---------------------------------------------------------------------------V---K
IV----DDCSDIEKG--------S---IQEDGFEAEVETLGKIRHKNIVKLWCCCTT--R--------D-CKLLVYEYMP
NGSLGDLLH-----S--SK-------SGLLDWPMRYKIAMDAAEGLSYLHHDCAP-PIVHRDVKSNNILLDGEFGARVAD
FGVAKAVEA---N-A--K--A---IK-SMSVIAGSCGYIAPEYAYTLRVNEKSDIYSFGVVILELVTGKRPVDPEF----
-G--EK-DLVKW--------VCSTLD-------------------Q----K-----G-VDHVIDPKLDT-C---------
----F----KEEICKALNIGLLCTSPLPINRPSMRRVVKMLQEVGG----G-NLPK--A----AS--------------K
-----------------------DG--K-L-----------T--------------------------------------
--------------------------------------------------------------------------------
--------------------------------------------------------------------------------
-----------------------------------------P-Y------------------Y-------Y---------
-----------------------------------EE-A-----------------------------------------
--------------------------------------------------------------------------------
-----------------------------------------------------------SD-Q---------GSVA*
>Solyc04g077280.2 SlGC97
ME-A---S----L-----F-----------L-----------------L-----F--------L---L----SF-Y--S-
----FIS-N--IIS--T-------TT-----------N------------------------------VI-----TT--N
H----NI--TDGE-T-I-----V--SS-GGTFEMGFFSL---------S---G---------------------------
--------SSN--RY---I-GI-WYKQ-I--L---------------------------P-M-----------QTVVWVA
NREK----------------------------------PL----TNT-S--SVVLKVIKP--------------------
---GILALLN-DK-NETIWSTNT-S-RS----VQNPVA--V-----LLD-SG-NLVVKD-----A--NDDNT-DK--LL-
-WQ-S-FNF-P--T-D----------------------------------------------------------------
---------------------------------------------------------------------T----FLPN--
----MK-L---GKNF-Q-TG------------------------QDVYLSAWK---------------------------
---------------------------------------------------------------------NES-DPTPGEI
TL-H--I-------------------------------------------------------------------------
--------------DPTG--YP-QTV-VK------------------RGTSVLGSSGPWNGLRWSGD-RVP-PPN-----
-QSS---IYKIQYVFNKE--E--VSY------------------------------------------------------
-------------------------------------------------------------------S-------YYFID
SLMLPRL-VLTS--S---GYVQGLMWV-NQT-KTW-LYLSL-PPNTCDA-Y----SVCGAYGSCD---I-D---------
-----------------------H-SPVCS-------------------CLE----------------------------
-----------KFVEKYP-QQWE------------------------------------------------------KGD
--------------------------------------------------------------------------------
--------------------------------------------------------------------------------
--------------WS----------------------------------------------------------------
--------------------------------------------------------------------------------
-----------------------------NG--------CVRRK----------------------------PFDCN---
--------K-----------------------------------------------------------------------
----------------------------------------------E-HV-----F-LKY-----------------SGI
--KLP------------------------DT-------K---YS--------------------Q-Y-NTTM-TL--D--
----------------------------------------------------------------------------KCRQ
VCS-----RNCSCT--AY--SSLDIRNGGRGCLFWFGELIDIKKISG----GQDIYIRMA--------------------
------------SS-------EL------V--SEAG-SKRK-M-A-K-I-LA-V-SLS-L--L--M--A-M--FL---LG
-L---I---L-L--LY--N-WK--KN-K-L---K----------------------------------------------
--------------------------------------------------------------------------------
----------------LK--E-E-FEL--PLFQLSTITRATDNF-SVNNKVGEGGFGPVYKGVLE-E----------G--
QQVAVKRLSR-T--------------------------------------------------------------------
--------------------------------------------------------------------------------
--------------------------------------------------------------------------------
--------------------------------------------------------------------------------
--------------------------------------------------------------------------------
--------------------------------------------------------------------------------
--------------------------------------------------------------------------------
--------------------------------------------------------------------------------
--------------------------------------------------------------------------------
--------------------------------------------------------------------------------
---------------------------------------------------------------------------S--K-
---------------------------QGLDEFKNEVIYISKLQHRNLVRLLGCCIQ--G--------E-EKMLIYEYMS
NKSLDSYIF-----D--QT------KSKLLDWPKRFDIINGIARGLLYLHQDSRL-RIIHRDLKASNILLDMEMNPKISD
FGLARSVAG---N-E--M--G----A-NTSHVVGTQGYMSPEYAVEGMFSVKSDVFSFGVLVLETVSCKKNRSFFD-Q--
NQ--SL-NLLGY--------AWKLYK-------------------E----D-----R-SLELIDEQLAG-S---C-----
----H----ISQVLRSIQVGLLCVQQCPEDRPNMSSVIMMLGNSHG--SRL-P--E--A----KE---------------
P--G-------------------FF--PER-----------E---VLEA-----D-------------------------
--------------------------------------------------------------------------------
------------------------------------------------------------------------------K-
---------------------------------------S-------------------------------G--------
-----------------------------SQN-E-LT-I-----------------------------------------
--------------------------------------------------------------------------------
-----------------------------------------------------------TS-I---------Y-PR*
>Solyc04g006930.2 SlGC56
MD-S---S----L-----L-----------Y-----------------E-----G-------------------------
--------------------------------------------------------------------------------
--------------------------------------------------------------------------------
------------------S-AP---------------------------------------P------------------
--TD-----------------------------N---APP----TSS-P-------------------------------
-----------------------------------------------------PP---T-----P--SS-----P--PV-
-SS-P-PPP-S--S---SPPPS-------------------------S--------------------------------
-P-----PPA----------------------------------------------------S-----------------
--------------------------------------------------------------------------------
--------------------------------------------------------------------------------
--------------------------------------------------------------------------------
--------------------------------------------------------------------------------
--------------------------------------------------------------------------------
---------S---SPPPSSPPP------------EST---------------------SP--PPSSPPPKSSSPP---PA
SP----P-PAPTPPP---PVSS-PPPT-----------SSP-PPA-----------LSPPPHVQN---P-EP--PPAPQ-
-----------------------S-HGNSS-------------------PPQ----------------------------
-----------SPE--PK-KGSSS---S---------------------------------------------------S
P-------------------------------------------------------------------------------
-----------------------PSPPSS---------------------------------------------------
--N--SP--G-DGGRGGDTP----------------PS------------------------------------------
----------------------------PTSK------------------------SSEN--------------------
------------------------------SPPSPALG------------------------------------------
--------P----SKDSPPSPATLSPS---NS-PS-S------DSPS---NSSTPTS-----------------------
-------------VI-------------------------------------------QW-----------------SPP
---PP------------------------SSNG-----A-Q-SS---------------LSPPSS-QVP--S-N---HNS
GN-R-----------------------------------------------------------------ST---------
-----------ESP--K---PAG---------------------------------------------------------
--------------------------------G----NSSG-T-A-E-S-AS-I-GIV-I--V--L--L-LVGII---GA
-V---V---W-C--IR--K-RK--KK-N-S---V--------------------HC-S----------------------
----GYV-KP---------I-S--T-----------------CSS-P------------------------K------S-
-AD-P-----------GG--F-N-NAK--TWFTYQELVEATNDF-SAKNELGKGGFGSVYKGYLA-D----------G--
RYVAVKQLNI-G--------------------------------------------------------------------
--------------------------------------------------------------------------------
--------------------------------------------------------------------------------
--------------------------------------------------------------------------------
--------------------------------------------------------------------------------
--------------------------------------------------------------------------------
--------------------------------------------------------------------------------
--------------------------------------------------------------------------------
--------------------------------------------------------------------------------
--------------------------------------------------------------------------------
---------------------------------------------------------------------------G--S-
---------------------------QGEREFRAEVEIISRIHHRHLVSLVGYCIS--E--------N-KRLLVYDYVS
NNTLYFHLH-----A--QG-------RPVMNWPTRVKIAVGAARGIAYLHEDCYP-RIIHRDIKSSNILLDDNFEAHVAD
FGLAKLAQD---A----E--S----H-ITTRVVGTFGYMAPEYASTGKLTEKSDVYSFGVVLLELITGRKSVDTSQ-P--
SG--QE-NLVEW--------ARPLLS-------------------RALQKE-----E-FDLLADPCLEK-N---Y-----
----V----GTEMFRMIEAAASCVRHSSAKRPAMGQIMRAFDGMAI----H-DL-S--N----GM--------------K
V--G-------------------ES--A-I--H--------S---AALQ-----S-----A-------------------
--------------------------------------------------------------------------------
-------EISWFRKMLKDIFMRFDLNGDGSLTQLELAALLRSLGLKPGCGDQLHVLLSKIDHNGN-GSVEFDELVDAIMP
-----DMNEDILINQDQLMELFQSFDRDGNGYITAAELAG-Q-------------------MS---K---MGHPLTYREL
SNLMQEADTNGDGVISFNEFANILGKSATDFL-G-LN-T-----------------------------------------
--------------------------------------------------------------------------------
-----------------------------------------------------------VS-E---------S-VA*
>AtERL2 isoform 2
M-------------------------------------------------------------------------------
--------------------------------------------------------------------------------
--------------------------------------------------------------------------------
--------------------------------------------------------------------------------
----------------------------------------------------------NL--------------------
---QSIDLQ----------GNKL-G-G-------QIPD--E-----IGN-CV-SLAYVD-----F--ST-----N--LL-
-FG-D-IPF-S--I-S-KLKQLE------------------------FLNL----------------------KNN-QLT
GP-----IPA----------------------------------------------------T-LTQ-IP----NLKT--
----LD-L---ARNQ-L-TG------------------------EIPRLLYWN-EVLQY-------LGLRGNML------
---------------------TGTLSPDMCQ-LTGL------------------------WYFDVRG-NNLT-GTIPESI
GN-CTSFEIL----------------------------------------------------------------------
---------DVSYNQITG-VIP-YNI-GFL----------------Q-VATLS-----LQGNKLTGRIPEV-IGL-----
-MQA---LAVLDLSDNELTGP--IPPILGN--------------------------------------------------
----------------------------------------------------------LS----FTGK-------LYLHG
NKL-TGQ-IPPE--L---GNMSRLSYL-QLN-DN-ELVGKI-PPELGKL-E----QLFELNLANN---N-LV--GLIPS-
-----------------------N-ISSCA-------------------ALN----------------------------
-----------QFN--VH-GNFL------------------------------------------------------SGA
VPLEF-RN-LGS---------------------------------LTYLNLS-SNSFKGKIPAELG-------HI-----
-----INLDTLDLSG-NN--------------------------------------------------------------
--------------FSGSIP----------------LT------------------------------------------
----------------------------LGDL------------------------EHLL--------------------
-------------------ILNLSRNH-LNGTLPAEFGNLRSIQ----------------------------IIDVS---
--------F----NFLAGVIPTELGQL---QN-IN-SL-----ILNNNKIHGKIPDQ-----------------------
-------------LTN-----------------------CFSLANLN-IS-----F-NNL-----------------SGI
---IP------------------------PM-------K-N-FT---------------RFSPAS-F-F--G-NP--FLC
GN-WV-----GS-----------------------I-CG----------------------------P-SL---------
-----------PK-------------------------------------------------------------------
--------------------------------S-Q--VFTR-----V-A-VI-CMVLG-F--I-------T--LI---CM
-I---F---I-A--VY--K-SK--QQ-K-P---V-------------------LKG-S----------------------
----SKQ-P-------------------------------------E------------------------G------S-
-TK-L-----------VI--L-H-MDM--AIHTFDDIMRVTENL-DEKYIIGYGASSTVYKCTSK-T----------S--
RPIAIKRIYN-Q--------------------------------------------------------------------
--------------------------------------------------------------------------------
--------------------------------------------------------------------------------
--------------------------------------------------------------------------------
--------------------------------------------------------------------------------
--------------------------------------------------------------------------------
--------------------------------------------------------------------------------
--------------------------------------------------------------------------------
--------------------------------------------------------------------------------
--------------------------------------------------------------------------------
---------------------------------------------------------------------------Y--P-
---------------------------SNFREFETELETIGSIRHRNIVSLHGYALS--P--------F-GNLLFYDYME
NGSLWDLLH-----G--PG------KKVKLDWETRLKIAVGAAQGLAYLHHDCTP-RIIHRDIKSSNILLDGNFEARLSD
FGIAKSIPA---T-K--T-------Y-ASTYVLGTIGYIDPEYARTSRLNEKSDIYSFGIVLLELLTGKKAVDNEA----
-------NLHQM--------ILSKAD-------------------D----N-----T-VMEAVDAEVSV-T---C-----
---MD----SGHIKKTFQLALLCTKRNPLERPTMQEVSRVLLSLVP----S-PP----P----KK--------------L
P--S-------------------PA--K-V-----------Q---EGEE-----R-------------------------
--------------------------------------------------------------------------------
----------------------------------------------------------------R--E--------SHSS
----DTT--------------------------------T-P-Q------------------W-----------------
------------------------------FV-Q-FR-E-----------------------------------------
--------------------------------------------------------------------------------
-----------------------------------------------------------DI-S---------K-SSL
>AtBRI1
MK-T---F----S-----S-----------F-----------------FLSVTTL-------FF---F----SF-F--S-
----LSF-Q--A-S--P-------SQ-----------S------------------------------LY-----RE--I
H---QLI--SFKD-V-L-----P--D--KNLLP--DWSS---------N-------------------------------
-------KNPC--TF---D-GV-TCRD-D--------------------------------K-----------VTSIDLS
SKPL-----------------------------N---VGF-SAVSSS-L-----LSLTGLESLFLSNSHINGSVSGFKCS
ASLTSLDLS----------RNSL-S-G-------PVTTLTS-----LGS-CS-GLKFLN-----V--SS-----N--TLD
FPG-K-VSG-G----L-KLNSLE------------------------VLDL----------------------SAN-SIS
GA-----NVVGWVLSDGCGELKHLAISGNKISGDV---------------------------D-VSR-CV----NLEF--
----LD-V---SSNN-F-ST------------------------GIPF-LGDC-SALQH-------LDISGNKL------
---------------------SGDFSRAIST-CTEL------------------------KLLNISS-NQFV-GPIPPL-
-P-LKSLQYLSLAENK------------------------------------------------------FTGEIPDFLS
GACDTLTGLDLSGNHFYG-AVP-PFF-GSC----------------SLLESLA-----LSSNNFSGELPMDTLLK-----
-MRG---LKVLDLSFNEFSGE--LPESLTN------------------------------------------L-------
--S-ASLLTLDLSSNNFSGPIL------------PNL---------C----------QNP--KNTLQE-------LYLQN
NGF-TGK-IPPT--L---SNCSELVSL-HLS-FN-YLSGTI-PSSLGSL-S----KLRDLKLWLN---M-LE--GEIPQ-
-----------------------E-LMYVK-------------------TLE----------------------------
-----------TLI--LD-FNDL------------------------------------------------------TGE
IPSGL-SN-CTN---------------------------------LNWISLS-NNRLTGEIPKWIG-------RL-----
-----ENLAILKLSN-NSFSGNIPAELGDC--R---------------------------------------------SL
IWL--DL--N-TNLFNGTIP----------------AAMFKQSGKIAANFIAGKRYVYIKNDGMKKECHGAGNLLEFQGI
RSEQLNRLSTRNPCNITSRVYGGHTSPTFDNN------------------------GSMM--------------------
-------------------FLDMSYNM-LSGYIPKEIGSMPYLF----------------------------ILNLG---
--------H----NDISGSIPDEVGDL---RG-LN-IL-----DLSSNKLDGRIPQA-----------------------
-------------MSA-----------------------LTMLTEID-LS-----N-NNL-----------------SGP
---IP------------------------EM-------G-Q-FE---------------TFPPAK-F-L--N-NP--GLC
GY-PL-----P------------------------R-CD----------------------------P-SN---------
-----------ADG------YAH--HQ-----------------------------------------------------
--------------------------------R-SH-GRRP-A-S-L-A-GS-V-AMG-L--L-FS--F-V--CI---FG
-L---I---L-VGREM--R-KR--RR-K-K---E-------------------AEL-EM-YAEGH---G-NSGD------
----RTA-N-------------------------------------N------------------------T------N-
-WK-LTGVKEALSINLAA--F----EKPLRKLTFADLLQATNGF-HNDSLIGSGGFGDVYKAILK-D----------G--
SAVAIKKLIH-V--------------------------------------------------------------------
--------------------------------------------------------------------------------
--------------------------------------------------------------------------------
--------------------------------------------------------------------------------
--------------------------------------------------------------------------------
--------------------------------------------------------------------------------
--------------------------------------------------------------------------------
--------------------------------------------------------------------------------
--------------------------------------------------------------------------------
--------------------------------------------------------------------------------
---------------------------------------------------------------------------S--G-
---------------------------QGDREFMAEMETIGKIKHRNLVPLLGYCKV--G--------D-ERLLVYEFMK
YGSLEDVLH-----D--PKK-----AGVKLNWSTRRKIAIGSARGLAFLHHNCSP-HIIHRDMKSSNVLLDENLEARVSD
FGMARLMSA---M-D--T--H----L-SVSTLAGTPGYVPPEYYQSFRCSTKGDVYSYGVVLLELLTGKRPTDSPD-F--
-G--DN-NLVGW--------VKQHA--------------------K----L-----R-ISDVFDPELMK-E---D-----
--PAL----EIELLQHLKVAVACLDDRAWRRPTMVQVMAMFKEIQA----G-SG-I--D----SQ--------------S
T----------------------IR--S-I-----------E------D-----G-------------------------
--------------------------------------------------------------------------------
--------------------------------------------------------------------------------
----G-F--------------------------------S-T-I------------------E-----------------
-----------------------------MVD-M-SI-K-----------------------------------------
--------------------------------------------------------------------------------
-----------------------------------------------------------EV-P---------E-GKL
>Solyc04g008430.1 SlGC6
MD-N---M----N-----T-----------NS-------A----LT-LI-----I-------FL---F----FALI----
----LVS-V--N-A--V-------AS-----------S------------------------------IK-----TD--A
E---SLL--LFKN-M-I-----QK-DP-SGVLS--GWEL---------K-------------------------------
-------NNPC--SW---N-GV-TCNS-L------------------------------G-R-----------VTILDLQ
QSEL-----------------------------V---GEV----SFSPF-----NSLDML--------------------
---TVLNLS----------SNSF-Y-V-------NAST--S-----LAQ-LPYSLKQLE-----L--SF-----T--GL-
-AG-Y-VPD-N--LFA-KCPNLE------------------------YVSL----------------------SFN-NIT
GS-----LPQNFLL--HTDKLQYLAMDYNNLTGSISDIKIETCNSLLRLDLSGNQMIDSIPSA-LSN-CT----TLQE--
----LV-L---ADNF-F-SG------------------------SIPSSFGEL-KSLQR-------LDLSKNHL------
---------------------SGWIPSELGNSCSSL------------------------VELKFSN-NNIT-GSIPNSF
SS-CSSLQNL----------------------------------------------------------------------
---------DLSNNNLTG-PFP-DSILQNL----------------ASLESLQ-----MSSNKISGSFPAS-LSY-----
-CKK---LRVVDFSSNMINGI--IPTDLCP-----------------------------------------GA-------
--S--SLEELRAPDNSLYGPIP------------SQL---------S----------QCS----QLKI-------IDFSL
NYL-NGS-IPSE--L---GKLENLVQL-IAW-YN-SLEGNI-PAELGKC-S----NLKNLILNNN---Y-LS--GKIPV-
-----------------------E-LFNCG-------------------NLE----------------------------
-----------WIA--LT-SNGL------------------------------------------------------SGE
IPKEF-GH-LSR---------------------------------LAVLQLA-NNSLSGQIPSELV-------NC-----
-----SSLVWLDLSS-NRLTGEIPPRLGRQ--QGAKALSGILSGNTLVFVRNVGNSCRGVGGLLEFYGIHPERLLQVPSL
KSC--DF--T--RLYSGPVL----------------SA------------------------------------------
----------------------------FTRY------------------------QTIE--------------------
-------------------YLDLSYNE-LRGKIPDEFGDMIALQ----------------------------VLVIS---
--------H----NHLSGEIPSSLGGL---KN-LG-VF-----DASHNRLQGQIPDS-----------------------
-------------FSL-----------------------LSFLVQID-LS-----N-NEL-----------------TGQ
---IP------------------------QR-------G-Q-LS---------------TLPASQ-Y-A--N-NP--GLC
GV-PL-----S------------------------E-CQ----------------------------Y-NS---------
-----------PAT------NTG--DG-----------------------------------------------------
--------------------------------G-GE-KRSSAA-SWANS-IV-L-GVL-I--SIAS--V-C--IL---I-
-V---W---A-I--AM--R-AR--RR-E-AEG-V--------------------KM-LS-----------SLTTNYAASA
WKIDKEK-E-------------------------------------P------------------------L------S-
-IN-V-----------AT--F----QRQLRKLKFSQLIEATNGF-SAASLIGSGGFGEVFKATLK-D----------G--
SSVAIKKLIR-L--------------------------------------------------------------------
--------------------------------------------------------------------------------
--------------------------------------------------------------------------------
--------------------------------------------------------------------------------
--------------------------------------------------------------------------------
--------------------------------------------------------------------------------
--------------------------------------------------------------------------------
--------------------------------------------------------------------------------
--------------------------------------------------------------------------------
--------------------------------------------------------------------------------
---------------------------------------------------------------------------S--C-
---------------------------QGDREFMAEMETLGKIKHKNLVPLLGYCKV--G--------E-ERLLVYEFME
YGSLEEMLH-----G--KTRT---RDRRILTWEERKKIARGAAKGLCFLHHNCIP-HIIHRDMKSSNVLLDNEMDARVSD
FGMARLISA---L-D--T--H----L-SVSTLAGTPGYVPPEYYQSFRCTAKGDVYSFGVVLLELLTGKRPTDKED-F--
-G--DT-NLVGW--------VKMKVR-------------------E----G-----K-SMEVIDQELLS-V---TKGNDE
AEVLE----VKEMVRYLEITMQCVEDFASKRPNMLQVVAMLRELMP----G-S---------------------------
--------------------------------------------------------------------------------
--------------------------------------------------------------------------------
--------------------------------------------------------------------------------
--------------------------------------------------------------------------------
--------------------------------------------------------------------------------
--------------------------------------------------------------------------------
-----------------------------------------------------------SS-S---------N-SG*
>Solyc11g072660.1 SlGC69 
MG-C---F----P-------------------------------------------------------------------
--------------------------------------------------------------------------------
--------------------------------------------------------------------------------
----------C--SG---D-PS----------------------------------------------------------
------------------------------------------------M-------------------------------
--------------------------------------------------------------------------------
-----------------KKREKK------------------------RIQ------------------------AN----
--------------------------------------------------------------------------------
--------------------------------------------------------------------------------
--------------------------------------------------------------------------------
--------------------------------------------------------------------------------
-------------------------------------------------------------NQY----------------
--------------------------------------------------------------------------------
--------------KRDDQPKP------------KSD---------------------TP----KV--------------
--------------------------------------------------------------------------------
--------------------------------------------------------------------------------
-----------------S-ENKV---------------------------------------------------------
--------------------------------------------------------------------------------
--------------------------------------------------------------------------------
--------------VKKEEP------------------------------------------------------------
--------------------------------------------------------------------------------
--------------------------------------------------------------------------------
-------------------------------------------------------EN-----------------------
---------------A-----------------------NQSTTRMD-GN-----C--SS-----------------A--
----P------------------------RD-------G-E---------------------------------------
--------------------------------------------------------------------------------
----------------------T---------------------------------------------------------
----------------------------------------------D-G-------------------------------
--------------------------------------------------------------------------------
--------------------------------------------------------------------------------
----I-----------KI-NG-V-NRA--RAFKFNELVAATENF-KAAYFLGEGGFGKVYKGFLA-D---------TG--
QVVAIKQLNP-D--------------------------------------------------------------------
--------------------------------------------------------------------------------
--------------------------------------------------------------------------------
--------------------------------------------------------------------------------
--------------------------------------------------------------------------------
--------------------------------------------------------------------------------
--------------------------------------------------------------------------------
--------------------------------------------------------------------------------
--------------------------------------------------------------------------------
--------------------------------------------------------------------------------
---------------------------------------------------------------------------G--C-
---------------------------QGNREFIVEVLTLSMADHPNLVKLIGYCVE--G--------H-HRVLVYEYMP
LGSLEDHLH-----D--PWS-----DKKRLDWNTRMMIAAGAARGLEYLHDKMKP-PVIYRDLKGSNILLGEGYHPKLSD
FGLAKVGPL---G-D--K--T----H-VSTRVMGTYGYCAPDYAMTGQLTFKSDIYSFGVVLLEIITGRKAIDNTR-S--
AA--EQ-NLVAW--------ARPLFK-------------------D---RK-----K-FHQMADPTLEG-H---Y-----
----P----VRGLYQALAIAAMCVQEQPNMRPLIADIVTALNYLAS----Q-KY-D--P----EA--------------Q
P--P-------------------QG--P-R--K--------N---SSSR----KS-----R-------------------
-------------------------------------------------------------------SID----------
--DQ-KSPI----------------KIEGHNRTRSIDGQK-S-PVNIEGHNRTR----S-ID-DK--K----S----PVI
-----IE--------------------------------G-H-N-------------RTRSID---Y---QK--------
-------------------------SPINVEG-H-NR-R-----------------------------------------
--------------------------------------------------------------------------------
-----------------------------------------------------------NS-E---------G-LN*
>Solyc10g006710.2 SlGC96 
MN-K---I----L-----L-----------F-----------------L-----F--------T---I-----L-P----
----LFQ-K--V-E--S-------QS-----------D------------------------------TL-----TT--S
Q----IL--KDGE-T-I-----I--SS-DGTFELGFFSA---------G---K-----NS--------------------
-------SSRN--RY---I-GI-WYKK-I--S-----------------------------A-----------LTPIWVA
NRQI----------------------------------PV----KGI-S--GI-LKIVEP--------------------
---GYLVLINNVT-NDTIWSTNF-SSIS----VKNPVA--K-----LLD-TG-NFVIKD-----A--ND----DL--LL-
-WQ-S-FDY-P--S-D----------------------------------------------------------------
---------------------------------------------------------------------T----LLAS--
----MK-L---GRDL-V-TG------------------------LERYLRSWK---------------------------
---------------------------------------------------------------------SDD-DPAPGDY
TY-H--C-------------------------------------------------------------------------
--------------DPTG--YP-QDL-MR------------------RGPNVVYRAGPWNGLRWSGA-PNM-V-------
-NNS---VTSFGLVMNDQ--E--IYY------------------------------------------------------
-------------------------------------------------------------------K-------YELVN
KSLLTTL-VLTP--N---GNAMRMIWI-EKR-EGWVNYHSA-DADHCDT-Y----KLCGAYGTCT---M-F---------
-----------------------S-DPVCR-------------------CLD----------------------------
-----------KFVPKHP-DDWN------------------------------------------------------RAD
--------------------------------------------------------------------------------
--------------------------------------------------------------------------------
--------------WS----------------------------------------------------------------
--------------------------------------------------------------------------------
-----------------------------SG--------CVRNH----------------------------PLNCS---
--------E-----------------------------------------------------------------------
------------------------------------------------DG-----F-IKY-----------------TGV
--KLP------------------------DT-------R---YS--------------------W-F-NETM-TL--D--
----------------------------------------------------------------------------ECKL
VCL-----RNCSCM--GY--TSLDIRNGGSGCLLWIGELVDLRQLSE---SGQDIYIRMA--------------------
------------AS-------EI------S--PIDG-SSRK-K-S-I-I-LA-I-ALP-L--S--I--A-A--IL---LM
-V---G-VCL-I--LR--R-QK--KR-A-E---T-------------------MLI-EK---------------------
----RKL-DD-SN-----------------------------N-K-D------------------------K------N-
-NQ-I-----------RR--E-A-LEL--PLVDLSTIMKATNNF-SLENKIGAGGFGKVFKGVLE-E----------G--
QEVAVKRLSE-T--------------------------------------------------------------------
--------------------------------------------------------------------------------
--------------------------------------------------------------------------------
--------------------------------------------------------------------------------
--------------------------------------------------------------------------------
--------------------------------------------------------------------------------
--------------------------------------------------------------------------------
--------------------------------------------------------------------------------
--------------------------------------------------------------------------------
--------------------------------------------------------------------------------
---------------------------------------------------------------------------S--R-
---------------------------QGNDEFKNEVSCIAELQHRNLVKLLGCCIE--E--------E-EKILVYEYMP
NKSLDLFIF-----D--QR------RSTLLDWPKRFNIINGIARGLMYLHQDSRL-RIIHRDLKASNVLLDFEMNPKISD
FGMARSFGG---N-E--T--G----D-NTNRVVGTYGYMSPEYAVDGIFSVKSDVFSFGVLILEIVSGKKNRRFIH-P--
DH--NL-NLIGH--------AWMLHR-------------------E----G-----R-SSEIIDPNLVE-S---C-----
----H----TSELQRSIHVGLLCVQQSPEDRPNMSSVVLMLTNEGI----L-P--Q--P----KP---------------
P--G-------------------FF--TER-----------N---IDDA-----T-------------------------
--------------------------------------------------------------------------------
------------------------------------------------------------------------------G-
------Y--------------------------------SWS-D------------------Q---T---PC--------
-----------------------------SVN-D-VT-V-----------------------------------------
--------------------------------------------------------------------------------
-----------------------------------------------------------TL-L---------D-AR*
>Solyc03g111540.1 SlGC82
MA-L---V----L-----V-----------S-----------------C-----L-------C-----------------
--------------------------------------------------------------------------------
--------------------------------------------------------------------------------
------------------S-NQ-T-------------------------------------L-----------ILILLLH
SVLL-----------------------------V---GVK----AQ--M-----QMNPLY--------------------
---YDCSMP----------NNYT-E-G-------SK--------------------------------------------
------FQS-N--L-----NRL-------------------------LYNN----------------------SSNSIY-
--------------------------------------------------------------------------------
--------------------------------------------------------------------------------
--------------------------------------------------------------------------------
--------------------------------------------------------------------------------
--------------------------------------------------------------------------------
--------------------------------------------------------------------------------
----------------------------------TKA---------S-------------------------------E-
------G-EDLD--K---VYGVFLCRG-DVV-------------------------------------------------
--------------------------------------------------------------------------------
-----------------------------------TK--DCK---------NC---------------------------
---------IDE---------------------------------AIERILS-ECPLKKQAIIWFD-------EC-----
--------------------------------------------------------------------------------
-LV--RY--S-NVSFASILD----------------SS------------------------------------------
----------------------------ISKI--------LYDT------------QNVSQP------------------
-------------------------ER-FMGNLSAMFDNVITQA----------------------------I-TIN---
--------L----NLKYADNSDEINDF---QR-LY-GMVQCLPDLSAADCVTCLNAA-----------------------
-------------LS-------------------------------Q-MS-----I-TLF-----------------DTK
---IP------------------------TG-------G-R-VLHASCNLRYEIYQLLASLPPLT-S-Q--G-NE--D--
--------------------------------------------------------------------------------
----------------------Q---------------------------------------------------------
--------------------------------G-KN-TSKT-K-L-I-S-II-T-GVT-L--A--I--LAV--VL---AG
-T---W---F-Y--LL--K-RR--RR-I-E------------------------KE-R----------------------
----NEN-SQ-ELQ-L--LD-I-------------IGETLDENDD-F------------------------G------S-
-E--K-----------KG--R-S-REF--PVVKLDLIRAATQNF-SEENKLGEGGFGPVYKGTLP-Y----------G--
ITIAIKRLSR-T--------------------------------------------------------------------
--------------------------------------------------------------------------------
--------------------------------------------------------------------------------
--------------------------------------------------------------------------------
--------------------------------------------------------------------------------
--------------------------------------------------------------------------------
--------------------------------------------------------------------------------
--------------------------------------------------------------------------------
--------------------------------------------------------------------------------
--------------------------------------------------------------------------------
---------------------------------------------------------------------------S--G-
---------------------------QGLKEFKNEVVLIARLQHRNLVRLLGCCLE--G--------I-EALLIYEFMP
NKSLDFFIF-----E--SR------ENKILDWRQRLHIIKGIAKGILYLHEDSRL-RIIHRDLKASNVLLDKDMNAKISD
FGMAKMFSG---N-Q--R--E----A-NTNRVVGTYGYMAPEYAMEGLFSTKSDVFSFGVLLLEIVSGRKNNSYVS-E--
-Y--GQ-SLLNF--------AWKLWR-------------------E----E-----H-GLELMDPCLSQ-S---C-----
----V----TTEITKCIHIGLLCVQQDPADRPTMSSVVFMLENNTK----T-LP-Q--P----SQ---------------
P--A-------------------FS--IGRLAM--------K---SAEP-----Q-----S-------------------
--------------------------------------------------------------------------------
--------------------------------------------------------------------------------
-------------------------------------------N------------------D---Q---LC--------
-----------------------------SVN-E-VT-L-----------------------------------------
--------------------------------------------------------------------------------
-----------------------------------------------------------SI-L---------S-PR*
>Solyc05g014240.2 SlGC45
MG-F---L----L-----Q-----------S-----------------F-----V--------V---L----LCFT----
----PA--I--V-C--Q-------VT-----------E---FV-SI----------------------------------
--------------------------------------------------------------------------------
---------DC--GS---A-SN-Y--------------------------------------------------------
--TD-----------------------------A---STGLA-WTSD-A--GMMGHGKPI--------------------
---VVVNAN----------VNSQ-Q-YQ---RRRDFPA--D-----SNKYCY-TLKTKERRRYLV--RA-----T--FL-
-YG---SPA-A--E-G-TYPKFE------------------------LY-L----------------------DAT-KW-
GT-----ITI----------------------------------------------------S----ESS----RIYV--
----NE-M---IIRA-P-SN------------------------SIDVC--LC-C-ATTESPFISTLELRPLNLSMYATD
YEDNFYLKVAARVDFGAQSKEPI---------------------------------------------------------
--------------------------------------------------------------------------------
-------------------RYP-DDP-YDR----------------IWDSDLK-----KRPN-FLVDVAAG-TER-----
-INT----------------------------------------------------------------------------
------TKYIDTNTR----EYP------------PVK-----VMQTA----------VVG----TKGM-------LSYRL
NLD---D-FPAN--ARAFAYFAEIEDL-GMNETR-KFKMER-P-YVPDY-S----N-AVVNIAENANGS-YT--LYEP--
-----------------------S-YMNIT--------------LDFILSFS----------------------------
-----------FVK--TP-DSTRG---PL---LSAME--ICR---------YV------QIATKTDEQDVSTLNAFRSMS
LGSDWSD-----------------------------------------------EDGDPCVPTQWEWVICSTTSP-----
-----PRITKITLSG-KNVTGEIPRELHHM--E---------------------------------------------GL
TEL--WL--D-GNSLTGPIP------------------------------------------------------------
--------------------------------------------------------------------------------
-----------------------------------DLSNLVNLR----------------------------IIHLE---
--------N----NKLTGPIPSYLGGL---PS-LL-EL-----DVQNNSLTGEIPSS-----------------------
-------------LLT-----------------------G----------------------------------------
------------------------------------------------------------KVTFK-H-E--G-NP--NLR
P-------------------------------------------------------------------------------
---------------------ES---------------------------------------------------------
--------------------------------K-HS-TGYK-V-I-L-G-AS-I-GGL-V--I--I--L-V--LF---AV
-S---I---F-F--LC--H-FR--TK-V-S------------------------HQ-K----------------------
----GES-MR-TNA-K--P--S--T-----------------TYS-M------------------------A------R-
-GG-S-----------LM--D-E-GVA--YYIPLSEIEEATENF-SK--QIGKGSFGPVYYGRLR-D----------G--
KEVAVKTMAD-S--------------------------------------------------------------------
--------------------------------------------------------------------------------
--------------------------------------------------------------------------------
--------------------------------------------------------------------------------
--------------------------------------------------------------------------------
--------------------------------------------------------------------------------
--------------------------------------------------------------------------------
--------------------------------------------------------------------------------
--------------------------------------------------------------------------------
--------------------------------------------------------------------------------
---------------------------------------------------------------------------S--S-
---------------------------HGTKQFATEVALLSRIHHRNLVPLIGYYED--D--------H-QRMLVYEYMH
NGTLRDHIT-----E--ST------DKKHLDWLARLNIAEDAAKGLEYLHTGCNP-SIIHRDVKTSNILLDINMRAKVSD
FGLSRQAEE---D----L--T----H-VSSVARGTVGYLDPEYYANQQLTEKSDVYSFGVVLLELISGRKPFSSEE-Y--
GA--DW-SIVHW--------ARSLIR-------------------K----G-----D-VISIMDPALVG-H---V-----
----K----VESVWRIAEVAIQCVERHGTSRPRMHEILSAIQDAIK----I-EKGI--D----KL--------------S
S--S-------------------------G-----------S---SKAQ----SS-----R-------------------
--------------------------------------------------------------------------------
-------KT--------------L-------------------------------------------L---------T--
---------------------------------------S-F-L------------------D-------VE--------
-----------------------------SPDIS-NS-S-----------------------------------------
--------------------------------------------------------------------------------
-----------------------------------------------------------LT-P---------S-AR*
>Solyc05g025820.2 SlGC68
MK-I---T------------------------------------------------------------------------
--------------------------------------------------------------------------------
------------------------------------WES------------LV---------------------------
-------PRCC---I---S-EK----------------------------------------------------------
--------------------------------------------------------------------------------
--------------------------------------------------------------------------------
------PKT-S------------------------------------K--------------------------------
--------------------------------------------------------------------------------
--------------------------------------------------------------------------------
--------------------------------------------------------------------------------
--------------------------------------------------------------------------------
--------------------------------------------------------------L-----------------
--------------------------------------------------------------------------------
-----------------VSKQS------------TF--------------------------------------------
--------------------------------------------------------------------------------
--------------------------------------------------------------------------------
--------------------------------------------------------------------------------
--------------------------------------------------------------------------------
--------------------------------H---------------------------------------------RI
SAS--DF--S-NS-------------------------------------------------------------------
--------------------------------------------------------------------------------
--------------------------------------------------------------------------------
--------------------------------------------------------------------------------
--------------------------------------------------------------------------------
--------------------------------------------------------------------------------
--------------------------------------------------------------------------------
--------------------------------------------------------------------------------
--------------------------------------------------------------------------------
--------------------------------------------------------------------------------
-------------------------------------------TI-S------------------------E-D----L-
-S--I-----------SL--A-G-SNL--HVFSVQELKVITQNF-SSSNFLGEGGFGPVHKGFID-DKLRP---GLKP--
QPVAVKFLDL-D--------------------------------------------------------------------
--------------------------------------------------------------------------------
--------------------------------------------------------------------------------
--------------------------------------------------------------------------------
--------------------------------------------------------------------------------
--------------------------------------------------------------------------------
--------------------------------------------------------------------------------
--------------------------------------------------------------------------------
--------------------------------------------------------------------------------
--------------------------------------------------------------------------------
---------------------------------------------------------------------------G--T-
---------------------------QGHREWLTEVIFLGQLRHPHLVKLIGYCCE--E--------E-HRLLVYEYMP
RGSLENQLF-----R--RY-------SVSLPWSTRMKIALGAAKGLAFLHEAE-K-PVIYRDFKASNILLDSDYNAKLSD
FGLAKDGPQ---G-D--D--T----H-VSTRVMGTQGYAAPEYLMTGHLTAASDIYSFGVVLLELLTGRRSVDKTR-P--
NR--EQ-NLADW--------ARPQLK-------------------D---AR-----K-LARVIDPRLEG-L---Y-----
----S----SEGVQKAAYVAYQCLSHRPKARPDMTTVVKTLETLKD----Y-KD-I--S----TM--------------T
F--V-------------------YI--A-------------P---VLDQ-----H-----K-------------------
-------------------------------------------------------------------------------R
SPQ-------------------------------------------------------------R--E-------LLNKT
-----NT--------------------------------N-T-K---------------S-LH---K---KL--------
-----------------------------TPN-S-PL-H-----------------------------------------
--------------------------------------------------------------------------------
-----------------------------------------------------------ND-F---------H-RA*
>Solyc05g010140.2 SlGC58
MS-V---V----V-----S-----------P-----------------P-----P-------SL---A----PIPV----
----PP--I--V-L--S-------PP-----------P------------------------------------------
--------------Q-L----SS--P----P-------------------------------------------------
----------P---A---S-QP-N-------------------------------------A------------------
------------------------------------------------T---------AP--------------------
---P---------------VSSL-P-P-------TLPP--Q-----SSP-PP-ALPTLP-----Q--SP-----TPSNV-
-TS-P-PPS-N---------------------------------------------------------------------
--------------------------------------------------------------------------------
--------------------------------------------------------------------------------
--------------------------------------------------------------------------------
--------------------------------------------------------------------------------
--------------------------------------------------------------------------------
--------------------------------------------------------------------------------
-----------------VTSPP------------PMA--------------------SPP----TESA-------PP---
--------------------------------------TVS-PPPIPPA-S----SPPPVSSPPP---S-SS--P-PPQ-
-----------------------S-SPPPA-------------------SAP----------------------------
-----------P-P--TS-SPPV----------------------------------------S-------SSP-PPEVE
PPP-VS-P-PP----------------------------------------------QPTVPT----------SSPPPPP
KDDPPPASPPPQPTT-PPSSPSPPPKVD----------------------------------------------------
-----------SPPFSPPPPAQNPDPTAPPQSPEPPKG------------------------------------------
----------------------------SPPV------------------------NSPPSP------------------
--------------------------------------------------------------------------------
-----------------ASVP----------------------------PRGSPPTP-----------------------
-------------ASD-----------------------PPANTPPS-PA-----F-TPPQGSPPTPSLEPPKNTPPSPS
---VP------------------------SG-------G-T-TT---------------DRPSDN-A-A--G-SA--N--
--------------------------------------------------------------------------------
--------------------SSS---------------------------------------------------------
--------------------------------S-SG---IG-T-G-G-T-VA-I-GVI-V--A--V--L-LLGIV---GL
-V---G---W-C--LW--K-RK--K--K-A---F--------------------RPSG----------------------
----GNVMPTPSGS----TP-N--S-----------------DSV-L------LKIQE---STP-DTRNGTGNKFLNSP-
-GG-S-----------GG--F-G-NPK--IWFTYEELVKATGDF-SAENLLGAGGFGSVYKGCLP-D----------G--
RDVAVKQLDI-G--------------------------------------------------------------------
--------------------------------------------------------------------------------
--------------------------------------------------------------------------------
--------------------------------------------------------------------------------
--------------------------------------------------------------------------------
--------------------------------------------------------------------------------
--------------------------------------------------------------------------------
--------------------------------------------------------------------------------
--------------------------------------------------------------------------------
--------------------------------------------------------------------------------
---------------------------------------------------------------------------G--R-
---------------------------QGDREFRAEVEIISRVHHRHLVSLVGYCIS--E--------N-RRLLVYEYVP
NNTLYFHLH-----A--EG-------RPVMDWTTRVKIAVGAARGIAYLHEDCNP-RIIHRDIKSSNILLDINFEARVSD
FGLAKLAQD---A----K--T----H-VTTRVVGTFGYMAPEYASTGKLTEKSDIYSFGVVLLELITGRKPVDTSQ-P--
LG--DE-SLVEW--------ARPLLS-------------------HALEKV-----E-FDQLVDPRLER-N---Y-----
----V----IPEMFQLIEAAAACVRHSAAKRPGMGQIMRAFDNMSA----S-DL-T--N----GM--------------K
V--G-------------------ES--T-I--Y--------N---SADQ-----S-----A-------------------
--------------------------------------------------------------------------------
-------EI----------------------R----L-----FR--------------R----MA-F----------GSP
-----DF--------------------------------S-S-D------------------F---F---SQ--------
---------------------------G--TQ-H-SG-E-----------------------------------------
--------------------------------------------------------------------------------
-----------------------------------------------------------SA-E---------D-RV*
>Solyc05g024290.2 SlGC71
MG-C---F----S-----C-----------F-------------------------------------------------
--------------------------------------------------------------------------------
--------------------------------------------------------------------------------
--------------D---S-KE-D-------------------------------------E------------------
------------------------------------------------K-------------------------------
--------------------------------------------------------------------------------
--L-N-PQK-D------------------------------------R--------------------------------
--------------------------------------------------------------------------------
--------------------------------------------------------------------------------
--------------------------------------------------------------------------------
--------------------------------------------------------------------------------
-------------------------------------------------------------DDS----------------
--------------------------------------------------------------------------------
--------------D-RKQPPP------------SNI---------S---------------------------------
--------------------------------------------------------------------------------
--------------------------------------------------------------------------------
--------------------------------------------------------------------------------
--------------------------------------------------------------------------------
--------------------------------------------------------------------------------
--------------------------------------------------------------------------------
--------------------------------------------------------------------------------
--------------------------------------------------------------------------------
--------------------------------------------------------------------------------
------------------------------------------RLSSG---------------------------------
--------------------------------------------------------------------------------
--------------------------------------------------------------------------------
--------------------------------------------------------------------------------
--------------------------------------------------------------------------------
-------------------------A-D-R------------------------L-------------------------
---------K--------I--R--SSNG-SKR----------EFL-G------------------------L------K-
-D--A-----------PD--V-Q-IAA--HTFTFRELAAATNNF-RPESFIGEGGFGRVYKGQLP-S----------G--
QVVAVKQLDR-N--------------------------------------------------------------------
--------------------------------------------------------------------------------
--------------------------------------------------------------------------------
--------------------------------------------------------------------------------
--------------------------------------------------------------------------------
--------------------------------------------------------------------------------
--------------------------------------------------------------------------------
--------------------------------------------------------------------------------
--------------------------------------------------------------------------------
--------------------------------------------------------------------------------
---------------------------------------------------------------------------G--L-
---------------------------QGNREFLVEVLMLSLLHHPNLVNLIGYCAD--G--------D-QRLLVYEFMP
LGSLEDHLH-----D--LPP-----DKEPLDWNTRMKIASGAAKGLEHLHDKANP-PVIYRDFKSSNILLKENFFPKLSD
FGLAKLGPT---G-D--K--S----H-VSTRVMGTYGYCAPEYAMTGQLTVKSDVYSFGVVFLELITGRKAIDSTK-P--
QG--EQ-NLVAW--------ARPLFN-------------------D---RR-----K-FAKLADPSLQG-Q---F-----
----P----MRGLYQALAVASMCIQEQAAGRPLIGDVVTALSYLAN----Q-SY-D--P----GT--------------V
P--G-------------------QI--H-R--F--------G---ADSV----DR-----R-------------------
--------------------------------------------------NKDDRVGRILRSEDGEGGGSGRKWDVDGGS
EKE-DS-PR---------------E-----------------T-A--RMLNRDLDR---E----R--A----V---AEAK
-----MW--------------------------------G-E-----------------------------N--------
----------------------WRDK--RRQN-G-QG-S-----------------------------------------
--------------------------------------------------------------------------------
-----------------------------------------------------------FD-G---------G-NE*
>Solyc08g076050.2 SlGC84
MK-S---S----A-----N-----------P-----------------I-----F--------I---L----IL-T--LF
----FS--H--T-Y--LINLPSVAAI-----------T------------------------------SM-----KP--G
D----EL--NHSQ-V-L-----D--SE-GGKFKLGFFSI---------S---Q---------------------------
--------TNN--YY---L-GI-WYAG-D--P------------------------------------------------
--------------------------------------------------------------------------------
--------------------------------QGSLIA--R-----LQD-SG-NLVLQD-----E--TR----NR--NL-
-WQ-S-FDH-P--T-D----------------------------------------------------------------
---------------------------------------------------------------------T----LLPG--
----MK-I---GYNL-T-TK------------------------QNWTLTSWL---------------------------
---------------------------------------------------------------------SSS-IPASGAF
TL-S--L-------------------------------------------------------------------------
--------------ESIED-AF-QLL-IR------------------RRGEVYWTSGAWNNGIFPFL-TAL-N-------
-DSSNRYQYNLNLVSEKD--G--VYF------------------------------------------------------
-------------------------------------------------------------------Q-------FDAPD
RSF-PSL-VLNF--N---GAIFG-------------------------G-DEDSRVYALYNEFCY---G-----------
-----------------------Y-E------------------------------------------------------
--------------------------------------------------------------------------------
--------------------------------------------------------------------------------
--------------------------------------------------------------------------------
--------------SQ----------------------------------------------------------------
--------------------------------------------------------------------------------
-----------------------------DG--------CVSNQ----------------------------LPECR---
--------K----D------------------------------------------------------------------
----------------------------------------------G-DK-----F-EQK-----------------SGD
FIDR--------------------------S-------N---SN--------------------IYD-NAST-SL--G--
----------------------------------------------------------------------------DCMK
RCW-----EHCSCV--GF--TTT---TNGTGCIIWNGNGEFQVDESG---DTVKKYVL----------------------
------------VS-------SK------S--S-NG-K-QK-N-W-I-W-IV-I-VVA-I--V--L--P-M--LI---SG
-F---I---C-YI-IV--R-RR--KL-R-A---E-------------------KRR-EE---------------------
----EYI-RE-LTA-S--D--S-------------F------NDT-N------------------------L------K-
-EK-D-----------GR--E-V-QDL--KIFSFRFVLAATNNF-SSENKLGEGGFGPVYKGKFP-D----------G--
REVAVKRLSR-T--------------------------------------------------------------------
--------------------------------------------------------------------------------
--------------------------------------------------------------------------------
--------------------------------------------------------------------------------
--------------------------------------------------------------------------------
--------------------------------------------------------------------------------
--------------------------------------------------------------------------------
--------------------------------------------------------------------------------
--------------------------------------------------------------------------------
--------------------------------------------------------------------------------
---------------------------------------------------------------------------S--G-
---------------------------QGLVEFKNELILIAKVQHTNLVRVLGCCIH--E--------D-EKMLIYEYMP
NKSLDFFLF-----D--PE------RKKLLDWQKRYEIIEGIAQGLLYLHKYSRM-RVIHRDLKASNVLLDENMNPKIAD
FGMARIFKQ---N-E--T--E----A-VTARVVGTYGYMAPEFAMEGAFSIKSDVFSFGILMLEIVSGRRTTSLQQ-F--
DR--PL-NLIGY--------AWELWK-------------------E----G-----C-ALELKDPALGD-L---C-----
----D----TKLLLRVIHVGLLCVQEGATDRPTMSDVISMLGNESM---PL-P--T--P----KQ---------------
P--A-------------------FF--TGR-----------N---EAES-----N-------------------------
--------------------------------------------------------------------------------
------------------------------------------------------------------------------S-
---------------------------------------S-GIK------------------A---E---QC--------
-----------------------------SVN-D-CS-I-----------------------------------------
--------------------------------------------------------------------------------
-----------------------------------------------------------TV-I---------E-AR*
>Solyc02g067560.1 SlGC4
MN-L---F----R-----L-----------I-----------------N-----L--------P---F----IVLF----
----LV--F--Q-P--L-------LH-----------C----T-AV--AV------------------AE-----DD--I
K---CLE--GVKN-S-L-----T--DP-KGNLN--SWNF---------A--NST-----V--------------------
-------GFIC--KF---V-GA-SCWN-D--R--------------------------EN-R-----------LINLELR
DMNL-----------------------------G---GNV----TDS-L-----KYCRSL--------------------
---QTLDLS----------GNQI-S-G-------S---------------------------------------------
------IPS-----------------------------------------------------------------------
--------------------------------------------------------------------------------
--------------------------------------------------------------------------------
--------------------------------------------------------------------------------
--------------------------------------------------------------------------------
--------------------------------------------------------------------------------
--------------------------------------------------------------------------------
-----------------------------------DI---------C---------------------------------
------------------TWL-----------------------------------------------------------
--------------------------------------------------------------------------------
--------------------------------------------------------------------------------
--------------------------------------------------------------------------------
--------------------------------P---------------------------------------------FL
VTL--DL--S-YNEFTGS--------------------------------------------------------------
--------------------------------------------------------------------------------
--------------------------------------------------------------------------------
-------------------IPSDLVSC---SY-LN-KL-----MLNDNKLSGNIPPQ-----------------------
-------------FSS-----------------------LGRLKIFS-VA-----N-NDL-----------------SGR
---IP------------------------EA-------F-D------------------SADSFD-F-G--G-ND--GLC
GG-PL-----G------------------------K-CG-----------------------------------------
--------------------------------------------------------------------------------
--------------------------------R-L--SKKN-L-A-I-I-IA-A-GVFGA--A--A--S-L--LL---GF
GA--WY---W-Y--FT--K-AG--KR-RKM---G--------------------YG-L----------------------
----GRV-DS--ER-W---A-D--K-----------------LRA-H------------------------R------L-
-TQ-V-----------TL--F-K-KPL--VKVKLADLMAATNNF-SSSTVINSTRTGTTFRAVLR-D----------G--
SALAIKRLKA-Y--------------------------------------------------------------------
--------------------------------------------------------------------------------
--------------------------------------------------------------------------------
--------------------------------------------------------------------------------
--------------------------------------------------------------------------------
--------------------------------------------------------------------------------
--------------------------------------------------------------------------------
--------------------------------------------------------------------------------
--------------------------------------------------------------------------------
--------------------------------------------------------------------------------
---------------------------------------------------------------------------K----
---------------------------LSEKLFRMEMNGLGQVRHPNLVPLLGFCVV--E--------E-EKLLVYKHLS
NGTLYSLLK-----G--N--------TSMLDWPTRFKIGLGAARGLAWLHHGCQP-PILHQNICSNVIFLDEDFDARIMD
FGLARLVTP---PDAK-E--T----S-FVNGELGEFGYVAPEMVA----SLKGDAYSFGVVLLELATGQKPLEITA-A--
DEVFKG-NLVDW--------VNQLSV-------------------S----G-----Q-IKDAIDKHICR-K---G-----
----H----DEEIVKFLKIACNCLISRPKERWSMYQVYEALKSMAE----K-HG-F--S----EH--------------Y
D--E-------------------F------------------------P-------------------------------
--------------------------------------------------------------------------------
--------------------------------------------------------------------------------
--------------------------------------------------------------------------------
---------------------------L--LF-N--K-Q-----------------------------------------
--------------------------------------------------------------------------------
-----------------------------------------------------------ET-S---------S-PI*
>Solyc05g009010.1 SlGC42
--------------------------------------------------------------------------------
--------------------------------------------------------------------------------
--------------------------------------------------------------------------------
--------------------------------------------------------------------------------
--------------------------------------------------------------------------------
--------------------------------------------------------------------------------
--------------------------------------------------------------------------------
--------------------------------------------------------------------------------
--------------------------------------------------------------------------------
--------------------------------------------------------------------------------
--------------------------------------------------------------------------------
--------------------------------------------------------------------------------
--------------------------------------------------------------------------------
--------------------------------------------------------------------------------
--------------------------------------------------------------------------------
--------------------------------------------------------------------------------
--------------------------------------------------------------------------------
--------------------------------------------------------------------------------
--------------------------------------------------------------------------------
--------------------------------------------------------------------------------
--------------------------------------------------------------------------------
--------------------------------------------------------------------------------
--------------------------------------------------------------------------------
--------------------------------------------------------------------------------
--------------------------------------------------------------------------------
--------------------------------------------------------------------------------
--------------------------------------------------------------------------------
--------------------------------------------------------------------------------
--------------------------------------------------------------------------------
--------------------------------------------------------------------------------
--------------------------------------------------------------------------------
--------------------------------------------------------------------------------
--------------------------------------------------------------------------------
--------------------------------------------------------------------------------
--------------------------------------------------------------------------------
--------------------------------------------------------------------------------
--------------------------------------------------------------------------------
--------------------------------------------------------------------------------
--------------------------------------------------------------------------------
--------------------------------------------------------------------------------
--------------------------------------------------------------------------------
--------------------------------------------------------------------------------
-----------------------------MQQFINEIEILTRLRHPNLVTLYGCTSR--R--------SRELFLVYEYIP
NGTIADHLY-----G--HRA-----KDKLLTWSIRLKIAIETASALAYLHAS----DIIHRDVKTNNILLDNKFCVKVAD
FGLSKSFPN---D----V--T----H-ISTAPQGTPGYVDPQYHECYQLTDKSDVYSFGVVLVELLSSKRAVDMNR-H--
MH--EI-NLANY--------AMNRIL-------------------K----S-----A-FDEVIDPSLGF-ETDAE-----
----V----RRMTISVAELAFQCLQVVKDMRPTMEEVHETLKLIKY----S-EW-K--N----YQ--------------K
K--D-------------------INSCN-T--K--------T---TTVK-----V-----H-------------------
--------------------------------------------------------------------------RY----
-PSE--TDD-----------------------A----------------------VLL---K-KNTP----------ASP
----DTV--------------------------------I-D-T---------------W-A------------------
---------------------------------S-SS-T-----------------------------------------
--------------------------------------------------------------------------------
-----------------------------------------------------------TT-S---------T-GG*
>Solyc04g079710.2 SlGC44
MN-F---P----L-----H-----------F-----------------T-----T--------I---L----CLF-----
----I---L--K-F--S-------SN-----------T---VL-GS----------------------------------
----NCT--HSCG-N-R-----F-------LPF--PFG---------FS--HG---------------------------
-------CPI----------QL-NCTS-N--------------E-----------------E--------------IFM-
--------------------------------------------------------------------------------
---------------------------------------------------K-DFPVQS-----V--TS-----D--TI-
-----------------------------------------------LINL----------------------L-A----
----------------------------------------------------------------KCSRPF----S-----
------------AIH-N-LF------------------------------------------------------------
--------------------------------------------------------------------------------
--------------------------------------------------------------------------------
-------------------SPN-YAP-TSK----------------NGILFQN---------------------------
-------------CSSSQSSC-----------------------------------------------------------
-------------------LIP------------STM---------I---------------------------------
--------------------------------------------------------------------------------
--------------------------------------------------------------------------------
--------------------------------------------------------------------------------
---------------------------------------------QTHFDIL---DCGKENMSCYS-------EP-----
--------------------------------------------------------------------------------
-NSENNF--I----------------------------------------------------------------------
--------------------------------------------------------------------------------
--------------------------------------NL---------------------------------KNLS---
--------K----TG-CGSLFSAISVE---ST-VN-SS-----A----VSLDVQMVQ-----------------------
-------------LG------------------------------WW-VH-----G------------------------
---------HCRCSS--NANCTKISSPINGK-------Q-G-YR---------------CQCFEG-F-I--G-DG--FLA
GSGCRKD--ET------------------------T-CN----------------------------P-SK---------
----------------Y---LSG---------------------------------------------------------
--------------------------------K-C---GGT-T-R-V-GVLV-G-GIV-A--G--A--S----LM---VS
-V---G---L-I--CC--F-IR--RR-L-N---F--------------------QN-R----------------------
----TRR-S-------------------------------------R------------------------E------L-
-C--E------------T--T-G-ISI--PVYQYKEMEKATDFF-SEKRRLGNGAYGTVYSGKLQ-T----------D--
NWVAIKRIRH-R--------------------------------------------------------------------
--------------------------------------------------------------------------------
--------------------------------------------------------------------------------
--------------------------------------------------------------------------------
--------------------------------------------------------------------------------
--------------------------------------------------------------------------------
--------------------------------------------------------------------------------
--------------------------------------------------------------------------------
--------------------------------------------------------------------------------
--------------------------------------------------------------------------------
---------------------------------------------------------------------------D--T-
---------------------------DSIEQFINEIKLLSSVNHPNLVRLLGCSIE--N--------G-EQILVYEYMP
NGTLSQHIQ-----R--E-------KGNGLPWPVRLTIGAETAQAIAYLHNAMHP-PIYHRDVKSSNILLDYNYKSKVAD
FGLSRLGLV---E----S--S----H-ISTAPQGTPGYLDPQYHQNFQLSDKSDVYSFGVVLAEIITGLKAVDFAR-P--
QD--EI-NLAAL--------AIDRIG-------------------K----G-----N-LDEIIDPFIEL-HMDAW-----
----T----LSSIHRVAELAFRCLAFHRDMRPSMMEVAIELEQLRL----S-RW-T--N----SE--------------D
N--I-------------------TG--S-S--E--------G---SSIS-----S-----T-------------------
---------------------------------------------------------------------SDASE------
---K---PL-------------------N-------LSINK-K-QEI--DIFS--T-ECKI-I-K--D---------YSP
----VSV--------------------------------Q-D-P----------------WSS---E---QS--------
-----------------------------SPS-C-SS-L-----------------------------------------
--------------------------------------------------------------------------------
-----------------------------------------------------------LN-H---------I-VK*
>Solyc07g039340.2 SlGC53
MG-G---V----K-----L-----------Q-----------------L-----V-------CL---L----LQ-L----
----CA--F--A-F--S-------MG-----------S----A-GV--RL------------------SP-----SPSAS
S---AVH--PV-----------E--E----GIP--FFV------------------------------------------
----------S--HG---N-AS-TSN-----A--------------------------PA-P-----------ALELNVA
S-------------------------------------------------------------------------------
-------PP----------ANVF-P-P-------MMSP--T-----IPK----PIEVLT-----PSLQP-----S--AP-
-IILP-PPS-S------APPTIN------------------------SAPP----------------------QIA-SLP
GP-----PPP----------------------------------------------------I-VWSDPA----------
--------------------------------------------------------------------------------
----------------------P---------------------------------------------------------
--------------------------------------------------------------------------------
-------------------VLP-PSA-PK--------------------------------RDH----------------
-----------------RHTE--QPVVVPE------------------------------------------APAPVSSP
GRN--STEDAPTKTPPLPGSMP------------PSE---------S----------RSP----EGPL-------SSI-A
PVL--------N--------------------AP-SPRGMP-RNSLPTL-P----RNPEISPSIP--PA-TF--APPPR-
-----------------------K-LPNNSPPSHPRHPLKPPSISPVKHNIS----------------------------
-----------PVS--IP-WPSIN---RKRASAPTVA--PTKGMNHQHPAKGLSVPPVLAPLAS-------PES-HDSPA
ISSSPSASSRPT---------------------------------KKPFLSP-KFSPSGSSPRHPK-------IP-----
-----HPFQALP----------PPPPNEDC--A---------------------------------------------SL
ACA--E-------PFTNGPP----------------KA------------------------------------------
----------------------------PCVC------------------------------------------------
---------------VLPMRIG-----------------LR-LS----------------------------VALYT---
--------F----FPLVSELATEV-------SVGV-FM-----DKSQVRIMGANSASQYPEKTIVLIDLVPLGEKFDNMT
AFVTSQRFWHKQVVIK-----------------------SSLFGDYD-VL-----Y-VQY-----------------PGL
---PP------------------------SPPSAA---S-D-ID---------------TISSQP-Y-P--G-DN-NGRT
IQ---------------------------------P-LG----------------------------V-DV---------
-------------R--G---QQH---------------------------------------------------------
--------------------------------K-SG-PSRS-V-I-A-V-IV-L-SAS-V--A--V--I-L--CC---AV
-A---W---V-L--LF--R-HR--D--H-G------------------------YQ-L----------------------
----EPT-PP--TT-LPSLA-K--S-SG-IAA-SMIGSRLNSPTL-S------------------------F------S-
-SS-F-----------AA--Y-T-GSA--RTFSSKEIDRATDSF-NEARVLGEGGFGRVYSGVLD-D----------G--
VKVAVKVLKR-D--------------------------------------------------------------------
--------------------------------------------------------------------------------
--------------------------------------------------------------------------------
--------------------------------------------------------------------------------
--------------------------------------------------------------------------------
--------------------------------------------------------------------------------
--------------------------------------------------------------------------------
--------------------------------------------------------------------------------
--------------------------------------------------------------------------------
--------------------------------------------------------------------------------
---------------------------------------------------------------------------D--Q-
---------------------------QGGREFLAEVEMLSRLHHRNLVKLIGICLE--E--------R-SRCLLYELIP
NGSVESHLH-----G--VDK-----ESSPLDWDARMKIALGAARGLAYLHEDSSP-RVIHRDFKSSNILLEHDFTPKVSD
FGLARAALD---E-G--E--R----H-ISTRVMGTFGYVAPEYAMTGHLLVKSDVYSYGVVLLELLTGKKPVDMSQ-P--
PG--QE-NLVAW--------ARPLLT-------------------S---EE-----G-LELIMDRNLGP-D---F-----
----P----FDDIVKVAAIASMCVQPEVSHRPFMGEVVQALKLVCN----E-CG-Q--T----KD--------------V
V--SQSCSQDDLSIDMDAGVSTTSS--Q-V--L-----NPIQ---PQSP-----V-----S-------------------
----------------------------------------------------------------NSDS------------
-------EL--------------------D------------------VE--RGL-----S-MSD--L-------LSPLA
RYGQQES--------------------------------G-S-F--------------R--RY---S---SS--------
-----GPLRKGKTRRLWQKMRRLSGGSLSEHG-V-MF-G-----------------------------------------
--------------------------------------------------------------------------------
-----------------------------------------------------------LR-P---------G-SH*
>Solyc03g007050.2 SlGC23
ME-V---S----L-----K-----------M-----------------K-----FR---S--QALL-L----VL-L----
-----L--V--F-P--I-------VL-----------A------------------------------LT-----EE--G
K---ALM--SIKA-S-F-----S--NV-ANVLL--DWDD---------I--HD---------------------------
-------EDFC--SW---R-GV-LCGN-F--S---------------------------M-S-----------VVALNLS
NLNL-----------------------------G---GEI----SPD-I-----GELKNL--------------------
---ETLDLQ----------GNKL-T-G-------QVPD--E-----IGN-CI-SLIYLD-----L--SD-----N--LF-
-YG-D-IPF-S--I-S-KLKQLE------------------------LLNF----------------------KNN-QLS
GP-----IPS----------------------------------------------------T-LTQ-IP----NLKT--
----LD-L---ARNQ-L-IG------------------------EIPRLIYWN-EVLQY-------LGLRGNML------
---------------------TGTLSPDMCQ-LTGL------------------------WYFDVRG-NNLS-GIIPDNI
GN-CTSFEIL----------------------------------------------------------------------
---------DISYNQITG-EIP-YNI-GFL----------------Q-VATLS-----LQGNRLTGRIPEV-IGL-----
-MQA---LAVLDLSENELVGP--IPPIFGN--------------------------------------------------
----------------------------------------------------------LS----YTGK-------LYLHG
NKL-TGP-VPPE--L---GNMSKLSYL-QLN-DN-QLMGRI-PPELGKL-D----QLFELNLANN---K-LE--GPIPE-
-----------------------N-ISSCS-------------------ALN----------------------------
-----------QLN--VH-GNNL------------------------------------------------------NES
IPSGF-KN-LES---------------------------------LTYLNLS-ANKFKGHIPSQLG-------RI-----
-----INLDTLDLSG-NN--------------------------------------------------------------
--------------FSGSIP----------------GS------------------------------------------
----------------------------IGDL------------------------EHLL--------------------
-------------------TLNLSSNH-LDGQIPVEFGNLKSIQ----------------------------TIDMS---
--------S----NKISGGIPKELGQL---QT-MI-TL-----TLTGNYLTGAIPDQ-----------------------
-------------LTN-----------------------CFSLTSLN-IS-----Y-NNF-----------------SGV
---VP------------------------LS-------R-N-FS---------------RFAPDS-F-L--G-NP--FLC
GN-WK-----GS-----------------------I-CD----------------------------P-YA---------
-----------PR-------------------------------------------------------------------
--------------------------------S-NA-LFSR-----T-A-VV-CTALG-F--I-------A--LL---SM
-V---V---V-A--VY--K-SN--QP-H-Q---F-------------------LKG-P----------------------
-----KT-N-------------------------------------Q------------------------G------S-
-PK-L-----------VV--L-H-MDM--AIHTYDDIMRITENF-NEKFIIGYGASSTVYKCDLK-D----------S--
RPIAVKRLYT-A--------------------------------------------------------------------
--------------------------------------------------------------------------------
--------------------------------------------------------------------------------
--------------------------------------------------------------------------------
--------------------------------------------------------------------------------
--------------------------------------------------------------------------------
--------------------------------------------------------------------------------
--------------------------------------------------------------------------------
--------------------------------------------------------------------------------
--------------------------------------------------------------------------------
---------------------------------------------------------------------------H--P-
---------------------------HSLREFETELETIGSIRHRNLVSLHGYSLS--P--------H-GNLLCYDYME
NGSLWDLLH-----G--PS------KKVKLDWETRLKIAVGAAQGLAYLHHDCNP-RIIHRDVKSSNILVDENFEAHLSD
FGVAKCIPT---A-K--T-------H-ASTLVLGTIGYIDPEYARTSRLTEKSDVYSFGIVLLELLTGKKPVDNDL----
-------NLHQL--------IMSKAD-------------------D----N-----T-VMDAVDPEVSV-T---C-----
---MD----LMHVRKTFQLALLCAKRFPCERPTMHEVARVLVSLLP----P-PP---------TK---------------
P--C-------------------LD--P-P--PKSIDYTKFV---IGKG-----L-------------------------
--------------------------------------------------------------------------------
-------------------------------------------------------------------P---QV----QQG
---DNSS--------------------------------E-A-Q------------------W-----------------
------------------------------LV-R-FQ-E-----------------------------------------
--------------------------------------------------------------------------------
-----------------------------------------------------------AISK---------N-SL*
>Solyc02g079710.2 SlGC87
MK-I---L----L-----V-----------G-----------------L-----V--------L---L-----L-S----
----LVR-C--N-N--T-------RS-----------D------------------------------NL-----LP--G
Q----ILSFSAAN-T-L-----V--SK-QGKFELGFFCP---------G---D---------------------------
--------CEK--LF---I-GI-WYTN-I--K-----------------------------P-----------NTVVWVA
NRDS----------------------------------PI----CPP-FN-NSHLE-LSD--------------------
---GNLGIFN-AL-KQRVWDSNL-S-TA----DV-NRA--V-----LLD-SG-NFILTN-----G--I------E--IQ-
-WQ-S-FDY-P--T-D----------------------------------------------------------------
---------------------------------------------------------------------T----WLPG--
----AR-I---GFDK-S-KN------------------------TLQKLTSWT---------------------------
---------------------------------------------------------------------NTN-DTASGHF
SL-E--L-------------------------------------------------------------------------
--------------DPNQ--NG-ELV-ML------------------RNLVKMWIWWPLNLVE-----------------
--------SNFSYNPTEH--S--AFI------------------------------------------------------
-------------------------------------------------------------------T-------YNVFN
ESVVSRI-VLDH--S---GLMRELFWS-NEH-QNWMLMRSV-PIDMCDT-M----NLCGAFGICD---I-N---------
-----------------------T-SPTCG-------------------CLQ----------------------------
-----------GYEPKFP-LGWD------------------------------------------------------TND
--------------------------------------------------------------------------------
--------------------------------------------------------------------------------
--------------YS----------------------------------------------------------------
--------------------------------------------------------------------------------
-----------------------------GG--------CVRIT----------------------------PLQCG---
--------S----N------------------------------------------------------------------
----------------------------------------------N-NG-----F-VHM-----------------QNV
--ELP------------------------AS-------S---ES--------------------V-Q-V--G-ND--R--
----------------------------------------------------------------------------ICEY
ICS-----SNCSCK--AY--AYSN----SGVCLLWNDDLINLRRLSG---NSSQAVLNIK--------------------
------------VF-------ER------S--N----KGNK-K-S-L-F-VV-L-VAS-I--T--S--A-I--FV---CG
-T---C--CY-F--LW--R-RK--LK-K-K---G-------------------ILR-K----------------------
----MKF-RE-MLL-S--D--SATN-MS-K-----P------ATS-I------------------------G------K-
-RQ-E-----------KK--G-D-IEL--KFFELHDLKAATNNF-SPDNKLGEGGFGPVFKGQLP-D----------G--
QQIAVKRLST-Q--------------------------------------------------------------------
--------------------------------------------------------------------------------
--------------------------------------------------------------------------------
--------------------------------------------------------------------------------
--------------------------------------------------------------------------------
--------------------------------------------------------------------------------
--------------------------------------------------------------------------------
--------------------------------------------------------------------------------
--------------------------------------------------------------------------------
--------------------------------------------------------------------------------
---------------------------------------------------------------------------S--R-
---------------------------QGISEFKTEALLIAKLQHRNLVRFLGCCVE--E--------E-EKMLIYEYMP
NKSLDYFIF-----D--ES------RRSLLDWKKRHEIIIGIARGILYLHQDSRL-RVIHRDLKASNILLDEDMNPKISD
FGTARIFSA---N-Q--D--E----A-NTLRIVGTYGYMSPEYALAGLFSVKSDVFSFGVILLEIISGKKNRISYN-S--
DS--PP-NLIRQ--------VSCE--------------------------------------------------------
-------------------------------------MQMF---------------------------------------
--------------------------------------------------------------------------------
--------------------------------------------------------------------------------
--------------------------------------------------------------------------------
--------------------------------------------------------------------------------
--------------------------------------------------------------------------------
--------------------------------------------------------------------------------
------------------------------------------------------------E-S---------F-FD*
>Solyc05g008310.2 SlGC90
MS-P---L----F-----V-----------F-----------------L-----F--------V---L----SF-S--S-
----LI--N--L-S--K-------SNNFTSQNSSIIGN------------------------------TI-----GG--N
K----WI--SIAS-T-I-----V--SS-SGNFEMGFFTP---------G---N---------------------------
--------NSN--YY---I-GI-WYKK-I--S-----------------------------K-----------QTIIWVA
NRET----------------------------------PI----SIY-EMDFA-QFKVDN--------------------
---GNLVLTN-GT-RHIIWSTNI-N-YTTNFNNSQVVA--T-----LYD-DG-NLILSN-----N--S-----TN--HL-
-WT-S-FDH-P--S-H----------------------------------------------------------------
---------------------------------------------------------------------T----FMPG--
----SK-F---GYDK-R-TR------------------------LKQVLTSWK---------------------------
---------------------------------------------------------------------NAN-DPSPGPF
TH-E--V-------------------------------------------------------------------------
--------------DMENKYIG-QGV-NM-----------------WNHSVVYWNSGPWTGNNFTGV-PYQ---------
-PNP---MFNYTYVNNED--E--VYY------------------------------------------------------
-------------------------------------------------------------------M-------YNFFN
PSLISNF-IMDV--N---GQTKQLLWM-DST-NDWNVFYTD-PKQVCDV-Y----SYCGSFGICN---EVN---------
-----------------------S-TSTCD-------------------CLS----------------------------
-----------GFKPKFE-KDWK------------------------------------------------------LSS
--------------------------------------------------------------------------------
--------------------------------------------------------------------------------
--------------FS----------------------------------------------------------------
--------------------------------------------------------------------------------
-----------------------------SG--------CMRKT----------------------------SLNCG---
--------D--FGE------------------------------------------------------------------
----------------------------------------------K-DR-----F-WRY-----------------KNM
--RLP------------------------TN-------N---ES--------------------L-R-V--G-NE--V--
----------------------------------------------------------------------------ECEN
GCL-----EDCDCV--GY--AYG---NGNIGCLIWKREMLNLQQLAQDNVNGSTIYVRLA--------------------
------------SS-------EF------S--SNQ--DQKQ-T-S-T-K-LK-I-AIP-IGVI--A--A-L--LI---LS
-C-------F-F--IY--Y-RK--RR-N-S---K-------------------VKE-GS---------------------
----TKF-HR-QN-----------------------------TEG-E------------------------G------LE
LID-I-----------QD--D-D-IEV--PFFSFESILVATDDF-SEQNKLGQGGFGPVYKGIFS-G----------G--
REIALKRLSS-H--------------------------------------------------------------------
--------------------------------------------------------------------------------
--------------------------------------------------------------------------------
--------------------------------------------------------------------------------
--------------------------------------------------------------------------------
--------------------------------------------------------------------------------
--------------------------------------------------------------------------------
--------------------------------------------------------------------------------
--------------------------------------------------------------------------------
--------------------------------------------------------------------------------
---------------------------------------------------------------------------S--G-
---------------------------QGINEFKNEVMLIARLQHRNLVRLLGYCIQ--S--------S-EKILLYEYMA
NKSLDTFIF-----D--RK------RSAILDWRKRIEIIEGIAKGLLYLHHDSRL-RIIHRDLKTSNILLDEELNPKISD
FGLARVVEG---K-I--T--Q----A-NTNKVVGTYGYMAPEYAIDGLFSIKSDVFSFGIVILEIISGRRNTGFFH-Q--
EE--AS-NLLGL--------AWRLWT-------------------E----D-----K-SMDLVDQKLHE-S---C-----
----N----KEEAIKLINIGLLCVQEDPKDRPNTSNIIMMLGSENSNIISL-P--R--P----NQ---------------
P--A-------------------FM--TRK-----------C---GNNN-----N-------------------------
--------------------------------------------------------------------------------
------------------------------------------------------------------------------TT
-----SS--------------------------------SNA-K------------------S---D---GV--------
-----------------------------SNN-Q-LT-V-----------------------------------------
--------------------------------------------------------------------------------
-----------------------------------------------------------TI-E---------M-GR*
>Solyc09g061330.1 SlGC76
MG-C---F----S-----C-----------F-------------------------------------------------
--------------------------------------------------------------------------------
--------------------------------------------------------------------------------
--------------S---S-QE-KK-------------------------------------------------------
------------------------------------------------A-------------------------------
-------------------------------------F--K-----RIH-SK-SKETTD-----V--V------------
-----------------R--------------------------------------------------------------
--------------------------------------------------------------------------------
--------------------------------------------------------------------------------
--------------------------------------------------------------------------------
--------------------------------------------------------------------------------
----------------------------------------------QRETLLN-----QQQQQRP---------------
--------------------------------------------------------------------------------
--------------HSLSRPKP------------QQD---------------------HR----S---------------
--------------------------------------------------------------------------------
--------------------------------------------------------------------------------
------------------------------------------------------------------------------HS
Q-------------------------------------------------------------------------------
--------------------------------------------------------------------------------
--------------------------------------------------------------------------------
--------------------------------------------------------------------------------
--------------------------------------------------------------------------------
--------------------P-----------------------LSEN--TRKVPAE-----------------------
-------------T------------------------------------------------------------------
----P------------------------H--------------------------------------------------
--------------------------------------------------------------------------------
---------------------QK---------------------------------------------------------
--------------------------------S-SN-KGK----------------------------------------
--------------------------------------------------------------------------------
--------------------------------------------------------------------------------
-------------------GQ-N-IAA--QTFTFRELATATKNF-RSECLIGEGGFGRVYKGHLN-K---------TG--
QTVAVKQLDR-N--------------------------------------------------------------------
--------------------------------------------------------------------------------
--------------------------------------------------------------------------------
--------------------------------------------------------------------------------
--------------------------------------------------------------------------------
--------------------------------------------------------------------------------
--------------------------------------------------------------------------------
--------------------------------------------------------------------------------
--------------------------------------------------------------------------------
--------------------------------------------------------------------------------
---------------------------------------------------------------------------G--L-
---------------------------QGNREFLVEVLMLSLLHHSNLVNLIGYCAD--G--------D-QRLLVYEYMS
LGSLEDHLL-----D--LER-----DKLPLDWFTRMKIALHAAKGLEYLHHRANP-PVIYRDLKSSNILLDKEHNAKLSD
FGLAKVGPT---G-E--N--T----H-VSSRVMGTYGYCAPEYQQTGKLTIKSDVYSFGVVLLELITGRRAVDITR-F--
GH--QQ-NLVTW--------AEPIFK-------------------D---TK-----R-HIELADPLLGA-N---F-----
----P----RKSFSQAVAIASMCLQDDPVVRPLISDVVTALSTLST----P-ET-E--L----VS---------------
P--F-------------------AS--P-T-----------R---APSP-----M-----H-------------------
--------------------------------------------------------------------------------
-MSTEENII-------------------------STR---------------------EC-Q-D--EV--------AEAI
-----EW--------------------------------G-S-N------------------------------------
--------------------------SRKQNA-R-SL-A-----------------------------------------
--------------------------------------------------------------------------------
-----------------------------------------------------------SC-G---------S-SV*
>Solyc11g020280.1 SlGC20
MS-R---I----Q-----T-----------LH-------S----LQ--V-----L-------VI---F----LKSL----
----VF--F--C-H--P-------SN-----------S------------------------------LS-----VE--T
E---ALL--EFKK-Q-L-----V--DP-LNVLE--SWKY---------S-------------------------------
-------KSPC--KF---Y-GI-QCDK-H--T---------------------------G-L-----------VTEISLD
NKSL-----------------------------S---GVI----SPS-I-----SVLQSL--------------------
---TSLVLP----------SNQL-S-G-------NLPS--E-----LAD-CA-NLKVLN-----V--TD-----N--NM-
-NG-T-IPD----L-S-RLAKLE------------------------VLDL----------------------SNN-CFS
GQ-----FPA----------------------------------------------------W-FGK-LT----SLVA--
----LG-L---GGNE-YDEG------------------------KLPDLFGKL-KKVYW-------LFLAGSNL------
---------------------TGQI---------------------------------------------------PESI
FE-MEALGTL----------------------------------------------------------------------
---------DISINHMSG-NFP-KSI-NKL----------------RNLFKIE-----LYQNNLTGELPVE-LVD-----
-LIH---LQEIDVSRNQLHGT--LPKGIDN------------------------------------------L-------
--K--NLTVFQIFKNNFSGQIP------------PGF---------G----------DMQ----HLNG-------FAVYS
NSF-TGE-IPAN--L---GRFSPLNSI-DIS-EN-NFSGAF-PKYLCQN-N----NLQNLLAVEN---S-FT--GEFPD-
-----------------------N-YASCK-------------------TLM----------------------------
-----------RLR--VS-QNQL------------------------------------------------------SGR
IAEGL-WE-LPE---------------------------------VTMIDFS-NNNFTGTVSRGID-------AA-----
-----TKLNQLVLSN-NKFSGDLPKELGKL--T---------------------------------------------QL
ERL--YL--D-NNDFSGIIP----------------SE------------------------------------------
----------------------------LGTL------------------------KQIS--------------------
-------------------SLYLEKNS-LSGSIPSELGEFPRLA----------------------------NLNLA---
--------S----NLLTGNIPNSLSMM---AS-LN-SL-----NLSSNKLSGSIPPS-----------------------
-------------LDN-----------------------L-KLSSLD-LS-----N-NQL-----------------TGR
---VP------------------------TD---------L-LT---------------VGGEKA-F-V--G-NK--GLC
VD-QS-----IR-----------------------NIRT----------------------------N-SG---------
-----------MGA------CSA--KA----A-Q----------------------------------------------
--------------------------------E-VF-MKSK-L-V-V-F-CVVLLSLA-V--L--M--C-V--FM---L-
-V---S---Y-----W--K-YK--CN-A-E---A--------------------DS-EK-----------CLGH------
----ANG-M-------------------------------------N------------------------P------K-
-WK-L-----------ES--F----QH--VELDVD---EIC-DV-GEDKLIGSGGTGKVYRLDLK-K----------GC-
GTVAVKQLWK-G--------------------------------------------------------------------
--------------------------------------------------------------------------------
--------------------------------------------------------------------------------
--------------------------------------------------------------------------------
--------------------------------------------------------------------------------
--------------------------------------------------------------------------------
--------------------------------------------------------------------------------
--------------------------------------------------------------------------------
--------------------------------------------------------------------------------
--------------------------------------------------------------------------------
---------------------------------------------------------------------------N----
----------------------------EVKVLTREIDILGKIRHRNIVKLYASLMR--E--------R-SKMLVFEYLP
NGNLFEALH-----R--EVKD----GKTELDWYQRYKIAVGTAKGIAYLHHDCVP-PIIHRDIKSTNILLDEEYEAKVSD
FGVAKVSEI---S-S--R--G----S-EFSCFAGTHGYLAPELAYTSRVTEKSDVYSFGVVLLELVTGRKPIEEAY-G--
-E--GK-DLVYW--------ASTHLN------------------DK----G-----S-VLNILDQKVVS-E---L-----
----V----QDDMIKVLRISALCTTKLPNLRPSMKEVVKMLVDVE-----------------------------------
--------------------------------------------------------------------------------
--------------------------------------------------------------------------------
--------------------------------------------------------------------------------
--------------------------------------------------------------------------------
--------------------------------------------------------------------------------
--------------------------------------------------------------------------------
---------------------------------------------------------------------------P*
>Solyc10g078940.1 SlGC48 
MS-C---C----G-----G-------------------------------------------------------------
--------------------------------------------------------------------------------
--------------------------------------------------------------------------------
------------------G-EE---------------------------------------D------------------
------------------------------------------------V-------------------------------
------------------------------------------------------------------------------Y-
-SG-G-PPS-N---------------------------------------------------------------------
--------------------------------------------------------------------------------
--------------------------------------------------------------------------------
--------------------------------------------------------------------------------
--------------------------------------------------------------------------------
--------------------------------------------------------------------------------
--------------------------------------------------------------------------------
-----------------QNTAP------------PRA-------------------------------------------
--------------------------------------------------------------------------------
--------------------------------------------------------------------------------
--------------------------------------------------------------------------------
--------------------------------------------------------------------------------
--------------------------------------------------------------------------------
--------------------------------------------------------------------------------
--------------------------------------------------------------------------------
--------------------------------------------------------------------------------
--------------------------------------------------------------------------------
--------------------------------------------------------------------------------
-----------------------------------------------------------------------G-NP--YGG
GA-G------G------------------------A--------------------------------------------
--------------------------------------------------------------------------------
--------------------------------------------------------------------------------
-------------------------S-D-R------------------------G-------------------------
---------E--------P--R--S-----------------AAR-G------------------------G------T-
-P--Q-----------KV--L-P-IEA--PVFTLDELNRLTGNF-GQKALVGEGSYGRVFCAKLS-N----------G--
QQVAIKKLDT-S--------------------------------------------------------------------
--------------------------------------------------------------------------------
--------------------------------------------------------------------------------
--------------------------------------------------------------------------------
--------------------------------------------------------------------------------
--------------------------------------------------------------------------------
--------------------------------------------------------------------------------
--------------------------------------------------------------------------------
--------------------------------------------------------------------------------
--------------------------------------------------------------------------------
---------------------------------------------------------------------------AS-P-
---------------------------EPDSDFAAQLSMVSRLKNEHFMTLMGYCLE--G--------N-NRILVYEFAT
MGSLHDVLH-----G--RKGVQGAEPGPVLTWNQRVKIAYGAAKGLEYLHEKIQP-PVVHRDVRSSNALLFDDFTAKVAD
FNISNQSSD---T-A--A--R----L-HSTRVLGTFGYHAPEYAMTGQITQKSDVYSFGVVLLELLTGRKPVDHTM-P--
KG--QQ-SLVTW--------ATPRLS-------------------E----D-----K-VKQCVDPKLNN-D---Y-----
----P----PKAIAKLAAVAALCVQYEADFRPNMTIVVKALQPLLN----S-KP-A--G----P----------------
--------------------------------------------------------------------------------
--------------------------------------------------------------------------------
--------------------------------------------------------------------------------
--------------------------------------------------------------------------------
--------------------------------------------------------------------------------
--------------------------------------------------------------------------------
--------------------------------------------------------------E---------S-QA*
>Solyc05g051640.2 SlGC13
MN-H---F----F-------------------------------LT--T-----I-------FF---F----LI-Q----
----TS--L--V-F--S-------TS-----------N------------------------------FP-----LQ--L
I---SLL--SLKS-S-F-----Q--DP-NNTFQ--DWNP---------T--SIFSNYGSQ--------------------
-------PLWC--SW---S-GI-KCDT-K--T---------------------------S-H-----------ITSLNLS
KRNL-----------------------------S---GKI----PQN-I-----ISLIHL--------------------
---HHLNLS----------GNSF-D-G-------PLPS--F-----LFE-FP-FLRSLD-----I--SH-----N--YF-
-NS-T-FPLDG--L-T-SLKSLV------------------------HLNA----------------------YSN-SFT
GA-----LPV----------------------------------------------------K-LVE-VQ----NLEY--
----LN-L---GGSY-F-TG------------------------EIPKSYGKF-NKLKF-------LHLAGNSL------
---------------------SGKIPEELRL-LNSL------------------------QHLEIGY-NNYT-GNIPPGF
SS-LSNLTYL----------------------------------------------------------------------
---------DISQANLSG-EIP-IQL-GNL----------------TKIESLF-----LFKNHFIGTIPSS-FSK-----
-LTL---LKSLDLSDNHLSGN--IPSGFSE------------------------------------------L-------
--K--ELVMLYLMNNNLSGEIP------------EGI---------G----------ELP----NLEL-------LALWN
NSI-TGI-LPRM--L---GSNAKLQKL-DVS-SN-NLSGPI-PQKLCLS-N----NLVKLILFSN---E-FT--GEIPS-
-----------------------S-LTNCN-------------------GLS----------------------------
-----------RLR--VQ-DNKL------------------------------------------------------NGS
IPSGF-GF-LPN---------------------------------FTYIDIS-KNKFSGQIPKDFG-------NA-----
-----PKMMYLNISE-NIFDSNLPDNIWNA--P---------------------------------------------NL
QIF--SA--S-YSGLIGNLP----------------D-------------------------------------------
----------------------------FKRC------------------------QSLY--------------------
-------------------KIELEGNN-LNGSIPWDIEHCEKLI----------------------------SLNLR---
--------R----NSFTGIIPWEISGI---PS-IT-DV-----DLSHNFLTGTIPSN-----------------------
-------------FEK-----------------------SSTLEHFN-VS-----Y-NQL-----------------TGP
---LP------------------------SS-------G-SMFS---------------TFHPSS-F-V--G-NQ--GLC
GT-II-----HN-----------------------P-CR----------------------------T-DE---------
-----------FKD------GKT--DF------S----------------------------------------------
--------------------------------N-HS-KKTDGALI-V-W-IA-SAAFG-V--V--I--V-I--LI---VV
-I---R---C-----F--H-SN--YN-R-R---F--------------------P-------------------------
----CDK-E-------------------------------------I------------------------G------P-
-WK-L-----------TA--F----KR--LNFTAD---DILESIAMTDKIIGMGSAGTVYKAEMP-S----------G--
DIIAVKKLWA-G--------------------------------------------------------------------
--------------------------------------------------------------------------------
--------------------------------------------------------------------------------
--------------------------------------------------------------------------------
--------------------------------------------------------------------------------
--------------------------------------------------------------------------------
--------------------------------------------------------------------------------
--------------------------------------------------------------------------------
--------------------------------------------------------------------------------
--------------------------------------------------------------------------------
---------------------------------------------------------------------------KQHKE
--------------T--------T---RKRRGVLAEVDVLGNVRHRNIVRLLGCCSN--N--------E-CTMLLYEYMP
NGSLDDLLH-----D--KNKD----ANLVGDWFTRYKIALGVAQGICYLHHDCDP-VIVHRDLKPSNILLDGEMEARVAD
FGVAKLIEC---D-E--S----------MSVIAGSYGYIAPEYAYTLQVDEKSDIYSYGVVLMEILSGKRSVDSEF-G--
-D--GN-SIVDW--------VRSKMK------------------IK----N-----G-VTDILDKNIGA-S---C-----
--PRV----REEMMLMLRVALLCTSRNPADRPSMRDVVSMLQEAKP----K-RK-L--P----GS--------------G
G----------------------DN--S-I-----------G--------------------------------------
--------------------------------------------------------------------------------
--------------------------------------------------------------------------------
------L--------------------------------V----------------------------------------
---------------------------------C----------------------------------------------
--------------------------------------------------------------------------------
------------------------------------------------------------------------L-AQ*
>Solyc04g077270.2 SlGC99
ME-S---K----W-----F-----------I-----------------L-----F--------L---L----SF-Y--C-
----FIQ-K--ISS--A-------TT-----------N------------------------------VI-----NT--N
Q----FV--IDGE-T-I-----V--SS-GGTFELGFFSP---------N---G---------------------------
--------STT--RY---I-GI-WYKQ-I--L---------------------------PYV-----------QTIVWVA
NREK----------------------------------PL----TNT-S--SVVLKVNKP--------------------
---GILALLD-EK-NETIWSTNT-S-RS----VQNPVA--V-----LLD-SG-NLVVKD-----A--NDDNP-EN--FL-
-WQ-S-FNF-P--T-D----------------------------------------------------------------
---------------------------------------------------------------------T----LLPD--
----MK-L---GKNF-K-SG------------------------VEAYLLAWK---------------------------
---------------------------------------------------------------------NDN-DPTPGEY
TL-L--I-------------------------------------------------------------------------
--------------DPTG--YP-QGV-IR------------------RGARVSARAGPWNGLRWSGA-PAP-LQT-----
-QSS---IYTFQFVFNEE--E--VYY------------------------------------------------------
-------------------------------------------------------------------S-------FSLIN
NSVLTRL-VLTN--N---GYIQRLTWV-DRT-KSWHLYLNI-PLDTCDT-Y----SLCGAYGSCV---I-D---------
-----------------------S-SPVCG-------------------CLD----------------------------
-----------KFEPKYQ-QNWQ------------------------------------------------------TGD
--------------------------------------------------------------------------------
--------------------------------------------------------------------------------
--------------WS----------------------------------------------------------------
--------------------------------------------------------------------------------
-----------------------------QG--------CVRKT----------------------------SIDCN---
--------K-----------------------------------------------------------------------
----------------------------------------------E-HG-----F-VKY-----------------SGI
--KLP------------------------DT-------N---NS--------------------W-Y-NKTM-TL--E--
----------------------------------------------------------------------------GCRQ
VCS-----TNCSCI--AY--SSLDISNGDKGCLFWSGELIDIRELSG---RGQDIYIRMD--------------------
------------SS-------DL------V--SQAS-SNRN-K-T-G-I-LA-V-SFS-V--L--V--A-M--IL---LG
-L---I---L-F--MY--I-RK--KR-K-L---K----------------------------------------------
--------------------------------------------------------------------------------
----------------LK--E-D-FEL--PQFQLSIITRATDNF-SVNNQIGEGGYGPVYKGVLE-E----------G--
QEIAVKRLSR-T--------------------------------------------------------------------
--------------------------------------------------------------------------------
--------------------------------------------------------------------------------
--------------------------------------------------------------------------------
--------------------------------------------------------------------------------
--------------------------------------------------------------------------------
--------------------------------------------------------------------------------
--------------------------------------------------------------------------------
--------------------------------------------------------------------------------
--------------------------------------------------------------------------------
---------------------------------------------------------------------------S--M-
---------------------------QGIDEFKNEVTYIAKLQHRNLVRLLGCCIQ--G--------E-EKMLIYEYMP
NKSLDSYIF-----D--QT------KKKLLDWSRRFDIINGIARGLLYLHQDSRL-RIIHRDLKASNVLLDTEMNPKISD
FGMARSVAG---N-D--M--G----A-KTCHVVGTHGYMSPEYAVDGIFSVKSDVFSFGVLVLEIVSGKRNRGFVH-Q--
NH--NL-NLLGH--------AWKLYK-------------------E----D-----R-SLELIDEKIAE-S---C-----
----H----ISQVLRSIQVGLLCVQQCPEDRPNMSSVVQMLGNESL----L-A--E--A----KE---------------
P--G-------------------FF--MER-----------T---VHDS-----D-------------------------
--------------------------------------------------------------------------------
------------------------------------------------------------------------------N-
---------------------------------------S-G-M------------------Q---T---GS--------
-----------------------------SNN-E-MT-M-----------------------------------------
--------------------------------------------------------------------------------
-----------------------------------------------------------TM-L---------D-PR*
>Solyc04g076990.2 SlGC19
MQ-L---I----T-----D-----------S-----------------L-----F-------------------------
--------------------------------------------------------------------------------
--------------------------------------------------------------------------------
--------------------------------------------------------------------------------
--------------------------------------------------------------------------------
--------------------------------------------------------------------------------
--------------------------------------------------------------------------------
--------------------------------------------------------------------------------
------------------SG------------------------------------------------------------
--------------------------------------------------------------------------------
--------------------------------------------------------------------------------
-------------------EIP-GTI-GEL----------------KKIGNLN-----LQY-------------------
--------------------------------------------------------------------------------
--------------------------------------------------------------------------------
----------------------------------------------------------------N---K-FS--GSIPY-
-----------------------S-LGSCV-------------------SLS----------------------------
-----------DIN--MA-NNLL------------------------------------------------------SGS
IPVS----------------------------------------------------------------------------
--------------------------------------------------------------------------------
--------------------------------------------------------------------------------
--------------------------------------------------------------------------------
--------------------------------------------------------------------------------
-----------------------LGSL---PT-LT-SL-----NLSENQLSGQIPKS-----------------------
-------------LSN-----------------------L-KLNLVD-FS-----N-NQL-----------------TGE
---IP------------------------NS-------L-S-I----------------DAYKGS-F-S--G-NN--GLC
SQ-NL-----KN---------------------FRR-CY----------------------------G-EA---------
-----------G--------------------------------------------------------------------
-------------------------------------KPRE-W-Y-T-L-LI-CLLVA-V--I-------V--VL---VS
-F--AG---Y-L--FL--K-KK--SS-K-E---H--------------------E-------------------------
----RSL-K-------------------------------------Q------------------------N------S-
-WN-T-----------KS--F----HI--LTFTED---DILDGI-KHDNLIGKGGSGSVYRVQLS-D----------G--
TDFAVKHIWT-S--------------------------------------------------------------------
--------------------------------------------------------------------------------
--------------------------------------------------------------------------------
--------------------------------------------------------------------------------
--------------------------------------------------------------------------------
--------------------------------------------------------------------------------
--------------------------------------------------------------------------------
--------------------------------------------------------------------------------
--------------------------------------------------------------------------------
--------------------------------------------------------------------------------
---------------------------------------------------------------------------D--SG
NRKISGTTSPMLGKP--------G---KKSKEFEAEVETLSSIRHVNVVKLYCSITS--D--------D-SSLLVYEYMP
NGSLWDRLH-----T--CK-------KMSLDWETRYEIALGAAKGLEYLHHGCDK-PVIHRDVKSSNILLDEFCKPRIAD
FGLAKIAQA---D-S--T--K----D-TTHVIAGTHGYIAPEYGYTHKVNEKSDVYSFGVVLMELISGKRPIESEY-G--
-E--NG-NIVTW--------VSSKLK------------------SK----E-----S-VLSIVDSSIPE-A---------
----F----KEDAIEVLRIAIVCTSRLPTLRPTMRNVVKMLENAEP----C-RL-V--G----MI--------------V
S----------------------KD--D-G-----------S------N-----K-------------------------
--------------------------------------------------------------------------------
--------------------------------------------------------------------------------
--------------------------------------------------------------------------------
---------------------------------T-EQ-L-----------------------------------------
--------------------------------------------------------------------------------
-----------------------------------------------------------KD-H---------T-KM*
>Solyc04g077360.2 SlGC98 
MG-T---S----F-----W-----------F-----------------FLP---F--------M---L----AF-C--S-
----SIH-N--SFS--T-------TT-----------D------------------------------LI-----TT--N
Q----SI--IDGE-T-I-----V--SS-SGTFELGFFSP---------S---S---------------------------
--------SSN--RY---I-GI-WYKQ-I--L---------------------------SHV-----------QTVVWVA
NREK----------------------------------PL----TNT-S--SVILKVNKP--------------------
---GILVLLN-DK-NETIWSTNT-S-RS----VQNPVA--L-----LLN-SG-NLVVKD-----A--NDDNP-ED--FL-
-WQ-S-FNF-P--T-D----------------------------------------------------------------
---------------------------------------------------------------------T----HLPD--
----MK-L---GKNF-R-TG------------------------REVYLSAWK---------------------------
---------------------------------------------------------------------EDN-DPAPGEF
TR-Y--I-------------------------------------------------------------------------
--------------DPTG--YP-QLL-TI------------------RGTSVSARIGPWNGLRWSGS-PIP-L-------
--LD---CCHFQFSFNEE--E--VYY------------------------------------------------------
-------------------------------------------------------------------R-------YTLIN
SSTITRL-VLTS--S---GYIQRLTWV-DRT-KRWHIYYNL-PADNCDT-H----SLCGAYGSCD---I-D---------
-----------------------N-TPVCG-------------------CLE----------------------------
-----------KFVAKYP-QQWE------------------------------------------------------RGD
--------------------------------------------------------------------------------
--------------------------------------------------------------------------------
--------------WL----------------------------------------------------------------
--------------------------------------------------------------------------------
-----------------------------DG--------CVRKT----------------------------PLDCN---
--------K-----------------------------------------------------------------------
----------------------------------------------E-HV-----F-IKY-----------------SGI
--KLP------------------------NT-------K---HS--------------------H-Y-NKTM-TL--E--
----------------------------------------------------------------------------DCRQ
VCF-----RNCSCT--AY--SSLDISNGDKGCLLWFGELIDIRKLSE---RGQDIYIRMD--------------------
------------SS-------EL------E--SEAG-SKRK-K-A-K-I-LT-L-SFS-L--L--L--A-M--IL---LS
-L---I---L-L--LY--K-RK--KKKK-L---Q----------------------------------------------
--------------------------------------------------------------------------------
----------------NK--E-D-FEL--PLFQLSTITRATDNF-SLNNKIGEGGFGPVYKGVLE-E----------G--
QEIAVKRLSR-T--------------------------------------------------------------------
--------------------------------------------------------------------------------
--------------------------------------------------------------------------------
--------------------------------------------------------------------------------
--------------------------------------------------------------------------------
--------------------------------------------------------------------------------
--------------------------------------------------------------------------------
--------------------------------------------------------------------------------
--------------------------------------------------------------------------------
--------------------------------------------------------------------------------
---------------------------------------------------------------------------S--M-
---------------------------QGLDEYKNEVIYIAKLQHRNLVRLLGCCIH--G--------E-EKMLIYEYMP
NNSLDSYIF-----D--KT------KSKLLDWPKRFNIINGIARGLLYLHQDSRL-RIIHRDLKASNVLLDTDLNPKISD
FGMARSVAG---N-E--M--G----A-KTRNVVGTHGYMSPEYAVDGIFSVKSDVFSFGVLLLEIVSCKRNRGFVH-Q--
DH--NL-NLLGH--------AWNLYK-------------------E----D-----M-SLELIDEQLAD-S---L-----
----H----ISQVLRLIHVGLLCVQQHPDDRPNMSSVVHMLANESL----L-P--K--A----KE---------------
P--G-------------------FF--TER-----------N---IFDK-----E-------------------------
--------------------------------------------------------------------------------
------------------------------------------------------------------------------K-
---------------------------------------S-G-S------------------Q---T---RS--------
-----------------------------SRN-E-VT-I-----------------------------------------
--------------------------------------------------------------------------------
-----------------------------------------------------------TL-L---------D-PR*
>Solyc03g006730.1 SlGC88
MV-W---P----R-----W--------DF-F-----------------L-----F--------L---M----LG-R--M-
----LLA-Q--L-S--A-------AS-----------D------------------------------TL-----TQ--S
Q----QL--SLNQ-T-L-----V--SA-GNIFELGFFSP---------R---S---------------------------
--------SRS--LY---I-GI-WFKN-I--S-----------------------------R-----------RRVVWVA
NRED----------------------------------PL----QAS-DS-DTILKIGGD--------------------
---GNLIIMD-GN-QNIIWSTNI-S-IQ----SNKTSA--V-----LTD-KG-EFILKD-----D--VT----GS--SL-
-WD-S-FNY-P--C-D----------------------------------------------------------------
---------------------------------------------------------------------T----LLSG--
----MN-I---GYNT-S-AG------------------------VRLVLSSWQ---------------------------
---------------------------------------------------------------------AEN-DPSPGKF
TS-G--L-------------------------------------------------------------------------
--------------SVEM--PL-QGF-TW-----------------TNYSRPYWRGGPWDGANFIGI-PDV-D-------
-KGY---ASSINVIVNKQQES--GFL------------------------------------------------------
-------------------------------------------------------------------S-------LNNFN
DSDVIIM-VLKP--S---GLLQTILWV-EEL-NAWQVTWEA-PGNPCDV-Y----GTCGPNSVCD---K-N---------
-----------------------K-SPVCD-------------------CLK----------------------------
-----------GFVPKST-DEWI------------------------------------------------------RGN
--------------------------------------------------------------------------------
--------------------------------------------------------------------------------
--------------WT----------------------------------------------------------------
--------------------------------------------------------------------------------
-----------------------------GG--------CVRRT----------------------------KLLCEIST
SENTTNGYG-----------------------------------------------------------------------
----------------------------------------------S-DN-----F-LQL-----------------REM
--KLP------------------------DH-------Y---TY--------------------F-Y-A-Y--DY--Q--
----------------------------------------------------------------------------SCKE
WCL-----NNCSCA--AY--AYPD----RIDCMVWTSELMDVQQFPS---DGVDLFLRLA--------------------
------------YS-------EL------DHSLDE--DKRK-K-K-L-I----I-GLT-T--L--S--S-I--LI---LG
-I---LGYIF-C--RW--K-VN--QR-G-N---RRNRVEHHIPADKCQISSEMST--DN---------------------
--------------------------------------------L-W------------------------E------E-
-QE-L-----------PK--D-S-SEL--PLLDFAKLATATDNF-SEINKIGAGGFGPVYKGKLE-D----------R--
QMIAVKRLSS-QSGQGIEEFKNEVLLISKLQHRNLVRILAYCVHGKEKLLVYEYMANKSLDTLLFVCDSLRQNYGNGNYD
MFQNYKLLYSKKSHQLPWPKRFDMIQGIARGLLYLHRDSCLRVIHRDLKASNILLDDDMNPKISDFGLARIFQVTQELAN
TNRIAGTFGYMSPEYAMGGLFSEKSDVYSFGVLLLEIVSGKRNSGYYDHERHHNLLSYAWQLWTESNGLDLMDKSILDSD
SSATVLRCIHIGLLCVQDHATDRPSMPSIVLMLSSEMDLPQPKQPTFIFQRWLNSDTQSQISKTQSVNDITVSVMNQKGK
KTAWPRWDFFLFLMLGRMLLAQVSAESDTLTQSQQLSLNQTLVSAGKIFELGFFSPSNSRSLYLGIWFKNIPRQRIVWVA
NRENPLPASDSAAFLKIGGDGNLRIMDGNQNIIWSTNISVQSNKTTVVLTDEGEFILKDSVSGTSLWDSFNYPCDTLLLG
MNIGYNTRSGVKLVLSSWQAENDPSPGKFTIGLSVEMPPQIFTWNNYSRPYWRGVPWDGGNFLGVPDDEKGYASDIKVIV
NKQQESAFFSFNNFNVSDVIILVLKPSGLLNMMEWLEDLNAWHVFWEAPANPCDVYGTCGPYSVCDMGKSPVCDCLRGFA
PKSTDEWIRGNWTGGCVRRTKLLCEISASGNTIKGSESDNFLQLREMKLPDHYTYFYDYEAQICKEWCLNNCSCAAYAYP
DGVKCMVWTSELIDVQQFPYNGVDLFLRVASSELALDEVTTKAKLIIIFTTVSSVLILAIFGCIFYRWKAKQRANRRNRV
NDLTPAVSSQNSENASTDNLLEEQPLLTLLDFAKLGIATDNFSETNKIGAGGFGPVYKGKLEDGQLVAVKRLSSHS--G-
---------------------------QGIEEFKNEILLISKLQHRNLVRVLAYCVH--G--------Q-EKLLVYEYMA
NRSLDTLLF-----D--SK------KSYQLPWTKRFNMIQGIARGLLYLHRDSCL-RVIHRDLKASNVLLDDEMNPKISD
FGLARTFQV---T-Q--E--L----A-NTNRIAGTFGYMSPEYAMGGLFSEKSDVYSFGVLLLEIVSGKKNSGFYD-H--
EN--HL-NLLSY--------AWKLQT-------------------E----S-----K-ELDLMDKSILD-S---S-----
----S----SATVLRCIHIGLLCVQDHAVDRPSMPSVVLMLNSETD----L-P--L--P----KE---------------
P--T-------------------FI--FQR-----------W---LNSD-----T-------------------------
--------------------------------------------------------------------------------
------------------------------------------------------------------------------Q-
---------------------------------------S-Q-I------------------S---K---AQ--------
-----------------------------SVN-D-IT-V-----------------------------------------
--------------------------------------------------------------------------------
-----------------------------------------------------------SV-A---------E-GR*
>Solyc09g064520.2 SlGC11
MN-L---L----T-----I-----------F-----------------I-----L-------FF---F----YC-YGVV-
----DNG-V--V-A--A-------KV-----------D------------------------------LN-----DE--V
S---ILL--SIKE-S-L-----V--DP-LDHLR--DWTV---------P--NH---------------------------
-------AAPC--SW---T-GV-ECNS-R------------------------------G-E-----------VEKLDLS
HRNL-----------------------------T---GTV----SND-I-----QKLKSL--------------------
---TDLNLC----------CNEF-S-S-------PLPK--S-----FSN-LT-ALKSID-----V--SQ-----N--YF-
-VN-D-FSV-G--L-G-MSEALV------------------------YLNA----------------------SSN-NFS
GY-----LPE----------------------------------------------------D-IGN-AT----LLET--
----LD-F---RGNF-F-QG------------------------SIPKSYGNL-GKLKF-------LGLSGNNL------
---------------------TGKIPGELGQ-LSSL------------------------ETVVLGY-NVFE-GGIPAEF
GN-LTNLKYL----------------------------------------------------------------------
---------DLAIANLGG-SIP-SEL-GKL----------------KLLDTIF-----LYKNKLEGKIPPE-MGN-----
-MTS---LQLLDLSDNMLTGE--IPAEIAE------------------------------------------L-------
--K--NLQLLNMMSNKLSGSVP------------SGI---------G----------GLT----QLEV-------VELWN
NSL-SGP-LPSD--L---GRNSPLQWV-DIS-SN-SFTGPI-PAGLCAK-G----NLTKLIMFNN---A-FS--GPIPT-
-----------------------G-LSTCT-------------------SLV----------------------------
-----------RVR--MQ-NNLL------------------------------------------------------SGT
IPAGF-GK-LGK---------------------------------LQRLELA-NNSLTGQIPSDLA-------AS-----
-----TSLSFIDFSR-NHIQSSIPSFILAI--P---------------------------------------------TL
QKF--IA--S-DNKMIGEIP----------------DQ------------------------------------------
----------------------------FQDC------------------------PSLT--------------------
-------------------VLDLSTNH-FTGDLPASIASCEKLV----------------------------TLNLR---
--------N----NQLNGPIPRAISMM---PT-LA-IL-----DLSNNSLTGGIPEN-----------------------
-------------FGN-----------------------SPALEMLN-VS-----H-NKL-----------------EGP
---VP------------------------EN-------G-M-LR---------------TINPDD-L-I--G-NA--GLC
GG-VL-----P------------------------P-CS----------------------------H-NA---------
-----------AYT------SKQ--K------------------------------------------------------
-----------------------------------S-LHTKHIIT-G-W-LT-GVAAL-L--L--F--V-T--AG---LV
-A---R---S-----L--Y-KR--WH-E-N-G-S--------------------CF-GP-----------S-FE------
----MSS-G-------------------------------------E------------------------W------P-
-WR-L-----------MA--F----QR--LGFTSN---DILACL-KESNVIGMGATGVVYKAEMQ-R----------EN-
MVVAVKKLWK-S--------------------------------------------------------------------
--------------------------------------------------------------------------------
--------------------------------------------------------------------------------
--------------------------------------------------------------------------------
--------------------------------------------------------------------------------
--------------------------------------------------------------------------------
--------------------------------------------------------------------------------
--------------------------------------------------------------------------------
--------------------------------------------------------------------------------
--------------------------------------------------------------------------------
---------------------------------------------------------------------------G--TD
--------------I--------E--MGDSDDLVGEVNVLGKLRHRNIVRLLGFLHN--K--------R-DAMIIYEYMQ
NGSLGEVLH-----G--KQAA----GRLLVDWVTRYNIALGVAQGLAYLHHYCHP-PVIHRDVKSNNILLDANLEARIAD
FGLARMMLK---K-N--E---------TVSMVAGSYGYIAPEYGYTLKVDEKSDIYSFGVVLMELLTGKRPLDPLF-G--
-E--SV-DIVEW--------FRMKIR------------------DN----K-----S-LEEALDPNVGA-T---------
--QHV----QEEMLLVLRIAILCTAKLPKDRPSMRDVLTMLEEAKP----R-RK-S--S----SN--------------S
G--G------------------SHA--A-T-----------T------N-----K-------------------------
--------------------------------------------------------------------------------
--------------------------------------------------------------------------------
------D--------------------------------K-P-I------------------------------------
---------------------------------F-ST-S-----------------------------------------
--------------------------------------------------------------------------------
-----------------------------------------------------------PV-N---------G-LL*
>Solyc09g014710.2 SlGC36
MQ-L---R----Q-----L-----------P-----------------F-----F--------I---S----FM------
----LI--L--T-L--D-------TA-----------Q---IIPSNTTPPPPTNTTSPPITA------ATTTITKAV--I
ITKPGCP--KKCG-N-L-----T-------VPY--PFG---------IGLGSG---------------------------
-------CALD--PN---F-EI-NCDT-D--TID--------SPT-----------------------------------
------------------------------------------------P-------------------------------
------------------------------------------------F-IG-NIRVYD-----I--SD-----A--EM-
----------------------R------------------------VSTN----------------------INQ----
----------------------------------------------------------------RCYSST----GRLL--
----RNDP---SWMN-L-GT------------------------------------------------------------
--------------------------------------------------------------------------------
--------------------------------------------------------------------------------
-------------------SSP-YSF-STL----------------NRFTVVG---------------------------
-------------CDEVAIIF--G--------------------------------------------------------
--------------GGFANGCP------------AIC---------I----------NTS-----------------Q--
VTE-GSC-MGTG--C---C--QI----------------------------------------------------TIPK-
-----------------------G-LRIFN-------------------TTM----------------------------
-----------QSS--PQ--------------------------------------------------------------
----------------------------------------------------------NH--------------------
--------------------------------T---------------------------------------------GV
WSF--NP--C-GYSFLGEGS----------------R-------------------------------------------
--------------------------------------------------------------------------------
-------------------------FE-F--------KGL---------------------------------QDLR---
--------D----LNFKK------------------------------RILDNVPIV-----------------------
-------------LD------------------------------WA-IG-----T--LS-----------------CVE
---ARK-SNDYTCLN--NSQCVDS--N-TGL-------G-G-YR---------------CACNPG-Y-E--G-NP--YIG
PG-CQDI---D------------------------E-CL----------------------------N-PNT---NLCEQ
ICINLPGSYNCSCP--QG--YRGDGRKNGRGCIA----------------------------------------------
--------------------------------P-NS-NSEF-P-W-I-K-FS-I-GMG-V--G--F--M-S--LV---VG
-T---T---W-L--YF--S-IK--KR-K-L---I--------------------KL-R----------------------
----EKF-FQ-QNG-G--L--L-------------L------KQ--R------------------------I------S-
-S--N-----------EG--G-V-GAT--KVFTAEELKKATNNY-ASDRILGRGGNGIVYKGILP-D----------N--
RIVAIKKSKF-V--------------------------------------------------------------------
--------------------------------------------------------------------------------
--------------------------------------------------------------------------------
--------------------------------------------------------------------------------
--------------------------------------------------------------------------------
--------------------------------------------------------------------------------
--------------------------------------------------------------------------------
--------------------------------------------------------------------------------
--------------------------------------------------------------------------------
--------------------------------------------------------------------------------
---------------------------------------------------------------------------D--E-
---------------------------DQIEQFINEVLILTQVNHRNVVRLFGCCLE--A--------E-VPLLVYEYVS
NGTLYEHIH-----N--QN------GAPWLSWKNRLRVASETASALAYLHSSAQM-PIIHRDVKSANLLLDDVYTAKVAD
FGASRLIPL---D----Q--T----H-IATLVQGTLGYLDPEYFRLSKLTEKSDVYSFGVVLAELLTGIKPISRDK-N--
NK--DK-NLAEC--------FILSMR-------------------K----N-----Q-LFQILDRRVVK-E---G-----
----S----LEQLQKVAELVKNCLRLHGEHRPTMKEVAMKLESLRK----F-TK-N--N----PW--------------A
N--G-------------------HG--P-E--E--------N--EDEST----DL-----Y-------------------
--------------------------------------------------------------------------TI----
-------PI----------------------D------------SN-TG-I-NKFS----GQNS-SIS----N---TNTS
-----MF--------------------------------S----------------------------------------
-------------------------------S-L-IY-T-----------------------------------------
--------------------------------------------------------------------------------
-----------------------------------------------------------KT-N---------I-PR*
>Solyc03g059490.1 SlGC27
MG-R---C----C-----F-----------VIKWYYHDIP----LK-VF-----L-------IL---C----VF-F----
-----L--V--H-G--Y-------AL-----------S------------------------------SD-----SD--K
S---ALL--ELKA-S-F-----S--DS-SGVIS--SWSS---------R---N---------------------------
-------NDHC--SW---F-GV-SCDS-D--S-----------------------------R-----------VVALNIT
GGNLGSLSCAKIAQFPLYGFGITRVCANNSVKLV---GKV----PLA-I-----SKLTEL--------------------
---RVLSLP----------FNEL-R-G-------DIPL--G-----IWD-MD-KLEVLD-----L--QG-----N--LI-
-TG-S-LPL-E--F-K-GLRKLR------------------------VLNL----------------------GFN-QIV
GA-----IPN----------------------------------------------------S-LSN-CL----ALQI--
----FN-L---AGNR-V-NG------------------------TIPAFIGGF-EDLRG-------IYLSFNEL------
---------------------SGSI---------------------------------------------------PGEI
GRSCEKLQSL----------------------------------------------------------------------
---------EMAGNILGG-VIP-KSL-GNC----------------TRLQSLV-----LYSNLLEEAIPAE-FGQ-----
-LTE---LEILDLSRNSLSGR--LPSELGNCSKLSILVLSSLWDPLPNVSDSAHTTDEFNFFEGTIPSEITRL-------
--P--SLRMIWAPRSTLSGKFP------------GSW---------G----------ACD----NLEI-------VNLAQ
NYY-TGV-ISEE--L---GSCQKLHFL-DLS-SN-RLTGQL-VEKLPVP------CMFVFDVSGN---Y-LS--GSIPR-
-----------------------FSNYSCA-------------------HVVSSGGDPFGPYDTSSAYLAHFTSRSVLDT
TLFAGDGNHAVFHN--FG-VNNF------------------------------------------------------TGN
LPPSM-LI-APEMLGKQIVYAFLAGSNRFTGPFAGNLFEKCHELNGMIVNVS-NNALSGQIPEDIG-------AI-----
----CGSLRLLDGSK-NQIVGTVPPSLGSL--V---------------------------------------------SL
VAL--NL--S-WNHLRGQIP----------------SR------------------------------------------
----------------------------LGQI------------------------KDLS--------------------
-------------------YLSLAGNN-LVGPIPSSFGQLHSLE----------------------------TLELS---
--------S----NSLSGEIPNNLVNL---RN-LT-SL-----LLNNNNLSGKIPSG-----------------------
-------------LAN-----------------------VTTLAAFN-VS-----F-NNL-----------------SGP
---LP------------------------LN-------K-D-LM---------------K--CNS-V-Q--G-NP--FLQ
SC-HV-----FSLS--TPSTDQQGRIGDSQDSAASP-SG----------------------------S-TQ---------
-----------KG-------------------------------------------------------------------
--------------------------------G-SS-GFNS-I-E-I-A-SI---TSA-A--A--I--V-S--VL---LA
-L---I---V-L--FF--Y-TR--KW-N-P---R-------------------S--------------------------
----RVA-G-------------------------------------S------------------------T------R-
-KE-V-----------TV--F----TEVPVPLTFENVVRATGSF-NASNCIGSGGFGATYKAEIA-P----------G--
FLVAVKRLAV-G--------------------------------------------------------------------
--------------------------------------------------------------------------------
--------------------------------------------------------------------------------
--------------------------------------------------------------------------------
--------------------------------------------------------------------------------
--------------------------------------------------------------------------------
--------------------------------------------------------------------------------
--------------------------------------------------------------------------------
--------------------------------------------------------------------------------
--------------------------------------------------------------------------------
---------------------------------------------------------------------------R--F-
---------------------------QGIQQFDAEIRTLGRLRHPNLVTLIGYHNS--E--------T-EMFLIYNYLP
GGNLEKFIQ-----E--RS-------TRAVDWRVLHKIALDVARALAYLHDQCVP-RVLHRDVKPSNILLDEEYNAYLSD
FGLARLLGT---S-E--T-------H-ATTGVAGTFGYVAPEYAMTCRVSDKADVYSYGVVLLELISDKKALDPSF-SSY
GN--GF-NIVAW--------ACMLLR-------------------Q----G-----R-AKEFFTAGLWD-S---G-----
----P----HDDLVEVLHLAVVCTVDSLSTRPTMKQVVRRLKQLQP----------------------------------
--------------------------------------------------------------------------------
--------------------------------------------------------------------------------
--------------------------------------------------------------------------------
--------------------------------------------------------------------------------
--------------------------------------------------------------------------------
--------------------------------------------------------------------------------
------------------------------------------------------------------------P-SC*
>Solyc03g006720.1 SlGC89
[truncated: 96,626 more chars]
